# Supplementary material for: Crystal structure of (2-chloro­eth­yl)[2-(methyl­sulfan­yl)benz­yl]ammonium chloride
Source: Acta Crystallogr E Crystallogr Commun. 2015 May 13;71(Pt 6):621–3. doi: 10.1107/S2056989015008221 (PMC4459316; doi:10.1107/S2056989015008221)
Supplement: Supplementary file 1 [file e-71-00621-sup1.cif]

##############################################################################
#                                                                            #
# This CIF contains the data in a paper accepted for publication in          #
# Acta Crystallographica Section E. It conforms to the requirements of       #
# Notes for Authors for Acta Crystallographica Section E, and has been       #
# peer reviewed under the auspices of the IUCr Commission on Journals.       #
#                                                                            #
# Full details of the Crystallographic Information File format               #
# are given in the paper "The Crystallographic Information File (CIF):       #
# a New Standard Archive File for Crystallography" by S. R. Hall, F. H.      #
# Allen and I. D. Brown [Acta Cryst. (1991), A47, 655-685].                  #
#                                                                            #
# The current version of the core CIF dictionary is obtainable from          #
# ftp://ftp.iucr.org/pub/cif_core.dic.                                       #
#                                                                            #
# Software is freely available for graphical display of the structure(s)     #
# in this CIF. For information consult the CIF software page                 #
# http://www.iucr.org/resources/cif/software.                                #
#                                                                            #
# This file may be used for bona fide research purposes within the           #
# scientific community so long as proper attribution is given to the journal # 
# article from which it was obtained.                                        #
#                                                                            #
##############################################################################
data_I
_audit_creation_method     SHELXL-2014/6
_database_code_depnum_ccdc_archive     'CCDC 299500'
_chemical_name_systematic
;
(2-Chloroethyl)[2-(methylsulfanyl)benzyl]ammonium chloride
;
_chemical_name_common     ?
_chemical_formula_moiety     'C10 H15 Cl N S +, Cl -'
_chemical_formula_sum     'C10 H15 Cl2 N S'
_chemical_formula_iupac     'C10 H15 Cl N S +, Cl -'
_chemical_formula_weight     252.19
_chemical_melting_point     ?
_shelx_space_group_comment
;
The symmetry employed for this shelxl refinement is uniquely defined
by the following loop, which should always be used as a source of
symmetry information in preference to the above space-group names.
They are only intended as comments.
;
_space_group_crystal_system     monoclinic
_space_group_name_H-M_alt     'P 21/n'
_space_group_name_Hall     '-P 2yn'
loop_
    _space_group_symop_operation_xyz
    'x, y, z'
    '-x+1/2, y+1/2, -z+1/2'
    '-x, -y, -z'
    'x-1/2, -y-1/2, z-1/2'
_cell_length_a     6.5717(10)
_cell_length_b     11.8058(17)
_cell_length_c     16.201(2)
_cell_angle_alpha     90
_cell_angle_beta     97.374(3)
_cell_angle_gamma     90
_cell_volume     1246.5(3)
_cell_formula_units_Z     4
_cell_measurement_reflns_used     ?
_cell_measurement_theta_min     2.1
_cell_measurement_theta_max     25.0
_cell_measurement_temperature     298(2)
_exptl_crystal_description     prism
_exptl_crystal_colour     colourless
_exptl_crystal_size_max     0.28
_exptl_crystal_size_mid     0.24
_exptl_crystal_size_min     0.20
_exptl_crystal_density_diffrn     1.344
_exptl_crystal_density_meas     ?
_exptl_crystal_density_method     ?
_exptl_crystal_F_000     528
_exptl_absorpt_coefficient_mu     0.652
_exptl_absorpt_correction_type     multi-scan
_exptl_absorpt_process_details
;
(SADABS; Bruker, 2013)
;
_shelx_estimated_absorpt_T_min     0.839
_shelx_estimated_absorpt_T_max     0.881
_exptl_absorpt_correction_T_min     0.839
_exptl_absorpt_correction_T_max     0.881
_diffrn_ambient_temperature     298(2)
_diffrn_radiation_type     MoK\a
_diffrn_radiation_wavelength     0.71073
_diffrn_measurement_device_type     'Bruker APEXII CCD'
_diffrn_measurement_method     'phi and \w scans'
_diffrn_detector_area_resol_mean     ?
_diffrn_reflns_number     9002
_diffrn_reflns_av_R_equivalents     0.1000
_diffrn_reflns_theta_min     2.141
_diffrn_reflns_theta_max     25.249
_diffrn_reflns_theta_full     25.242
_diffrn_measured_fraction_theta_max     1.000
_diffrn_measured_fraction_theta_full     1.000
_diffrn_reflns_limit_h_min     -7
_diffrn_reflns_limit_h_max     7
_diffrn_reflns_limit_k_min     -14
_diffrn_reflns_limit_k_max     14
_diffrn_reflns_limit_l_min     -19
_diffrn_reflns_limit_l_max     19
_refine_special_details     ?
_reflns_number_total     2255
_reflns_number_gt     1584
_reflns_threshold_expression     I>2\s(I)
_refine_ls_structure_factor_coef     Fsqd
_refine_ls_matrix_type     full
_refine_ls_R_factor_all     0.0951
_refine_ls_R_factor_gt     0.0649
_refine_ls_wR_factor_gt     0.1427
_refine_ls_wR_factor_ref     0.1577
_refine_ls_goodness_of_fit_ref     1.044
_refine_ls_restrained_S_all     1.044
_refine_ls_number_reflns     2255
_refine_ls_number_parameters     128
_refine_ls_number_restraints     0
_refine_ls_hydrogen_treatment     constr
_refine_ls_weighting_scheme     calc
_refine_ls_weighting_details
                      'w=1/[\s^2^(Fo^2^)+(0.0727P)^2^] where P=(Fo^2^+2Fc^2^)/3'
_atom_sites_solution_hydrogens     geom
_atom_sites_solution_primary     ?
_atom_sites_solution_secondary     ?
_refine_ls_shift/su_max     0.000
_refine_ls_shift/su_mean     0.000
_refine_diff_density_max     0.502
_refine_diff_density_min     -0.229
_refine_ls_extinction_method     none
_refine_ls_extinction_coef     .
loop_
    _atom_type_symbol
    _atom_type_description
    _atom_type_scat_dispersion_real
    _atom_type_scat_dispersion_imag
    _atom_type_scat_source
    'C' 'C' 0.0033 0.0016
                         'International Tables Vol C Tables 4.2.6.8 and 6.1.1.4'
    'H' 'H' 0.0000 0.0000
                         'International Tables Vol C Tables 4.2.6.8 and 6.1.1.4'
    'N' 'N' 0.0061 0.0033
                         'International Tables Vol C Tables 4.2.6.8 and 6.1.1.4'
    'Cl' 'Cl' 0.1484 0.1585
                         'International Tables Vol C Tables 4.2.6.8 and 6.1.1.4'
    'S' 'S' 0.1246 0.1234
                         'International Tables Vol C Tables 4.2.6.8 and 6.1.1.4'
_computing_data_collection
;
APEX2 (Bruker, 2013)
;
_computing_cell_refinement
;
SAINT (Bruker, 2013)
;
_computing_data_reduction
;
SAINT (Bruker, 2013)
;
_computing_structure_solution
;
SHELXS97 (Sheldrick, 2008)
;
_computing_structure_refinement
;
SHELXL2014 (Sheldrick, 2015)
;
_computing_molecular_graphics
;
Mercury (Macrae <i>et al.</i>,  2008)
;
_computing_publication_material
;
SHELXL2014 (Sheldrick, 2015) and PLATON (Spek, 2009)
;
loop_
    _atom_site_type_symbol
    _atom_site_label
    _atom_site_fract_x
    _atom_site_fract_y
    _atom_site_fract_z
    _atom_site_U_iso_or_equiv
    _atom_site_adp_type
    _atom_site_calc_flag
    _atom_site_occupancy
    _atom_site_disorder_assembly
    _atom_site_disorder_group
    S S1 0.73384(17) -0.10230(10) 0.26820(8) 0.0632(4) Uani d 1 . .
    Cl Cl1 0.2925(2) 0.37387(9) 0.02280(9) 0.0769(4) Uani d 1 . .
    N N1 0.3518(5) 0.0518(2) 0.10476(19) 0.0437(8) Uani d 1 . .
    H H1A 0.2751 0.0208 0.0613 0.052 Uiso calc 1 . .
    H H1B 0.4827 0.0411 0.0980 0.052 Uiso calc 1 . .
    C C1 0.3504(6) -0.1317(3) 0.1757(2) 0.0442(9) Uani d 1 . .
    C C2 0.5336(6) -0.1815(3) 0.2109(2) 0.0443(9) Uani d 1 . .
    C C4 0.4120(7) -0.3622(4) 0.1571(3) 0.0615(12) Uani d 1 . .
    H H4 0.4340 -0.4393 0.1503 0.074 Uiso calc 1 . .
    C C3 0.5612(7) -0.2969(3) 0.2011(3) 0.0557(11) Uani d 1 . .
    H H3 0.6828 -0.3307 0.2247 0.067 Uiso calc 1 . .
    C C5 0.2319(8) -0.3142(4) 0.1233(3) 0.0675(13) Uani d 1 . .
    H H5 0.1301 -0.3584 0.0940 0.081 Uiso calc 1 . .
    C C6 0.2013(7) -0.1992(4) 0.1330(3) 0.0612(12) Uani d 1 . .
    H H6 0.0777 -0.1669 0.1102 0.073 Uiso calc 1 . .
    C C8 0.3102(6) 0.1754(3) 0.1051(3) 0.0497(10) Uani d 1 . .
    H H8A 0.4013 0.2113 0.1493 0.060 Uiso calc 1 . .
    H H8B 0.1701 0.1884 0.1157 0.060 Uiso calc 1 . .
    C C7 0.3103(6) -0.0073(3) 0.1812(2) 0.0489(10) Uani d 1 . .
    H H7A 0.1683 0.0047 0.1896 0.059 Uiso calc 1 . .
    H H7B 0.3968 0.0241 0.2287 0.059 Uiso calc 1 . .
    C C9 0.3421(8) 0.2266(3) 0.0230(3) 0.0657(13) Uani d 1 . .
    H H9A 0.2511 0.1906 -0.0212 0.079 Uiso calc 1 . .
    H H9B 0.4822 0.2136 0.0125 0.079 Uiso calc 1 . .
    C C10 0.6669(8) -0.1210(4) 0.3711(3) 0.0762(15) Uani d 1 . .
    H H10A 0.5336 -0.0892 0.3741 0.114 Uiso calc 1 . .
    H H10B 0.7662 -0.0834 0.4104 0.114 Uiso calc 1 . .
    H H10C 0.6651 -0.2003 0.3840 0.114 Uiso calc 1 . .
    Cl Cl2 0.80532(15) 0.04958(9) 0.07270(6) 0.0537(3) Uani d 1 . .
loop_
    _atom_site_aniso_label
    _atom_site_aniso_U_11
    _atom_site_aniso_U_22
    _atom_site_aniso_U_33
    _atom_site_aniso_U_12
    _atom_site_aniso_U_13
    _atom_site_aniso_U_23
    S1 0.0557(7) 0.0679(8) 0.0632(8) -0.0149(6) -0.0034(6) 0.0005(6)
    Cl1 0.0879(9) 0.0413(7) 0.1012(10) 0.0074(6) 0.0111(7) 0.0136(6)
    N1 0.0465(19) 0.0362(18) 0.0467(19) 0.0002(14) -0.0010(15) -0.0050(15)
    C1 0.053(2) 0.038(2) 0.042(2) 0.0005(19) 0.0068(19) 0.0023(17)
    C2 0.050(2) 0.041(2) 0.040(2) 0.0010(18) -0.0013(18) 0.0014(18)
    C4 0.088(4) 0.035(2) 0.060(3) 0.005(2) 0.005(3) 0.005(2)
    C3 0.064(3) 0.042(2) 0.058(3) 0.011(2) -0.003(2) 0.004(2)
    C5 0.088(4) 0.050(3) 0.058(3) -0.018(3) -0.011(3) 0.001(2)
    C6 0.054(3) 0.058(3) 0.066(3) -0.005(2) -0.013(2) 0.005(2)
    C8 0.049(2) 0.032(2) 0.067(3) 0.0023(18) 0.006(2) -0.001(2)
    C7 0.056(2) 0.043(2) 0.048(2) 0.0082(19) 0.007(2) 0.0038(18)
    C9 0.085(3) 0.037(2) 0.071(3) 0.002(2) -0.003(3) 0.004(2)
    C10 0.084(4) 0.084(4) 0.058(3) -0.020(3) -0.001(3) -0.014(3)
    Cl2 0.0499(6) 0.0577(7) 0.0524(6) 0.0044(5) 0.0020(5) -0.0074(5)
_geom_special_details
;
All e.s.d.'s (except the e.s.d. in the dihedral angle between two l.s. planes)
are estimated using the full covariance matrix. The cell e.s.d.'s are taken
into account individually in the estimation of e.s.d.'s in distances, angles
and torsion angles; correlations between e.s.d.'s in cell parameters are only
used when they are defined by crystal symmetry. An approximate (isotropic)
treatment of cell e.s.d.'s is used for estimating e.s.d.'s involving l.s.
planes.
;
loop_
    _geom_bond_atom_site_label_1
    _geom_bond_atom_site_label_2
    _geom_bond_site_symmetry_2
    _geom_bond_distance
    _geom_bond_publ_flag
    S1 C2 . 1.776(4) ?
    S1 C10 . 1.792(5) ?
    Cl1 C9 . 1.768(4) ?
    N1 C7 . 1.477(5) ?
    N1 C8 . 1.485(5) ?
    N1 H1A . 0.8900 ?
    N1 H1B . 0.8900 ?
    C1 C6 . 1.378(5) ?
    C1 C2 . 1.394(5) ?
    C1 C7 . 1.496(5) ?
    C2 C3 . 1.386(5) ?
    C4 C5 . 1.362(6) ?
    C4 C3 . 1.373(6) ?
    C4 H4 . 0.9300 ?
    C3 H3 . 0.9300 ?
    C5 C6 . 1.384(6) ?
    C5 H5 . 0.9300 ?
    C6 H6 . 0.9300 ?
    C8 C9 . 1.501(6) ?
    C8 H8A . 0.9700 ?
    C8 H8B . 0.9700 ?
    C7 H7A . 0.9700 ?
    C7 H7B . 0.9700 ?
    C9 H9A . 0.9700 ?
    C9 H9B . 0.9700 ?
    C10 H10A . 0.9600 ?
    C10 H10B . 0.9600 ?
    C10 H10C . 0.9600 ?
loop_
    _geom_angle_atom_site_label_1
    _geom_angle_atom_site_label_2
    _geom_angle_atom_site_label_3
    _geom_angle_site_symmetry_1
    _geom_angle_site_symmetry_3
    _geom_angle
    _geom_angle_publ_flag
    C2 S1 C10 . . 99.7(2) ?
    C7 N1 C8 . . 114.0(3) ?
    C7 N1 H1A . . 108.8 ?
    C8 N1 H1A . . 108.8 ?
    C7 N1 H1B . . 108.8 ?
    C8 N1 H1B . . 108.8 ?
    H1A N1 H1B . . 107.6 ?
    C6 C1 C2 . . 118.8(4) ?
    C6 C1 C7 . . 118.6(4) ?
    C2 C1 C7 . . 122.6(3) ?
    C3 C2 C1 . . 119.1(4) ?
    C3 C2 S1 . . 118.6(3) ?
    C1 C2 S1 . . 122.3(3) ?
    C5 C4 C3 . . 120.1(4) ?
    C5 C4 H4 . . 120.0 ?
    C3 C4 H4 . . 120.0 ?
    C4 C3 C2 . . 121.1(4) ?
    C4 C3 H3 . . 119.5 ?
    C2 C3 H3 . . 119.5 ?
    C4 C5 C6 . . 119.6(4) ?
    C4 C5 H5 . . 120.2 ?
    C6 C5 H5 . . 120.2 ?
    C1 C6 C5 . . 121.3(4) ?
    C1 C6 H6 . . 119.3 ?
    C5 C6 H6 . . 119.3 ?
    N1 C8 C9 . . 110.2(3) ?
    N1 C8 H8A . . 109.6 ?
    C9 C8 H8A . . 109.6 ?
    N1 C8 H8B . . 109.6 ?
    C9 C8 H8B . . 109.6 ?
    H8A C8 H8B . . 108.1 ?
    N1 C7 C1 . . 111.1(3) ?
    N1 C7 H7A . . 109.4 ?
    C1 C7 H7A . . 109.4 ?
    N1 C7 H7B . . 109.4 ?
    C1 C7 H7B . . 109.4 ?
    H7A C7 H7B . . 108.0 ?
    C8 C9 Cl1 . . 110.5(3) ?
    C8 C9 H9A . . 109.5 ?
    Cl1 C9 H9A . . 109.5 ?
    C8 C9 H9B . . 109.5 ?
    Cl1 C9 H9B . . 109.5 ?
    H9A C9 H9B . . 108.1 ?
    S1 C10 H10A . . 109.5 ?
    S1 C10 H10B . . 109.5 ?
    H10A C10 H10B . . 109.5 ?
    S1 C10 H10C . . 109.5 ?
    H10A C10 H10C . . 109.5 ?
    H10B C10 H10C . . 109.5 ?
loop_
    _geom_torsion_atom_site_label_1
    _geom_torsion_atom_site_label_2
    _geom_torsion_atom_site_label_3
    _geom_torsion_atom_site_label_4
    _geom_torsion_site_symmetry_1
    _geom_torsion_site_symmetry_2
    _geom_torsion_site_symmetry_3
    _geom_torsion_site_symmetry_4
    _geom_torsion
    _geom_torsion_publ_flag
    C6 C1 C2 C3 . . . . 0.7(6) ?
    C7 C1 C2 C3 . . . . -178.2(4) ?
    C6 C1 C2 S1 . . . . -179.2(3) ?
    C7 C1 C2 S1 . . . . 1.9(5) ?
    C10 S1 C2 C3 . . . . -87.1(4) ?
    C10 S1 C2 C1 . . . . 92.8(4) ?
    C5 C4 C3 C2 . . . . -1.1(7) ?
    C1 C2 C3 C4 . . . . 0.4(6) ?
    S1 C2 C3 C4 . . . . -179.7(3) ?
    C3 C4 C5 C6 . . . . 0.6(7) ?
    C2 C1 C6 C5 . . . . -1.2(6) ?
    C7 C1 C6 C5 . . . . 177.8(4) ?
    C4 C5 C6 C1 . . . . 0.5(7) ?
    C7 N1 C8 C9 . . . . -175.9(3) ?
    C8 N1 C7 C1 . . . . 178.6(3) ?
    C6 C1 C7 N1 . . . . -81.3(5) ?
    C2 C1 C7 N1 . . . . 97.7(4) ?
    N1 C8 C9 Cl1 . . . . 179.9(3) ?
loop_
    _geom_hbond_atom_site_label_D
    _geom_hbond_atom_site_label_H
    _geom_hbond_atom_site_label_A
    _geom_hbond_site_symmetry_A
    _geom_hbond_distance_DH
    _geom_hbond_distance_HA
    _geom_hbond_distance_DA
    _geom_hbond_angle_DHA
    N1 H1B Cl2 . 0.89 2.21 3.090(3) 169
    N1 H1A Cl2 3_655 0.89 2.32 3.163(3) 158
_shelx_hkl_file
;
   0   0  -1   -0.10    0.10
   0   0   1    0.01    0.09
   0   0  -2    0.39    0.27
   0   0  -2    0.09    0.17
   0   0   2    0.20    0.22
   0   0  -3   -0.03    0.29
   0   0  -3    0.10    0.24
   0   0   3    0.21    0.30
   0   0  -4   11.77    1.11
   0   0  -4   11.37    0.71
   0   0   4   11.45    1.04
   0   0  -5   -0.05    0.47
   0   0  -5    0.10    0.32
   0   0   5    0.18    0.37
   0   0  -6   18.31    1.53
   0   0  -6   19.05    1.04
   0   0   6   18.60    1.54
   0   0  -7   -0.17    0.53
   0   0   7   -0.26    0.37
   0   0   7    0.25    0.39
   0   0  -8   11.95    1.47
   0   0   8   14.41    1.03
   0   0   8   16.34    1.66
   0   0  -9   -0.48    0.57
   0   0   9    0.16    0.42
   0   0   9    0.02    0.44
   0   0 -10    9.13    1.76
   0   0  10    7.33    0.93
   0   0  10    8.09    1.57
   0   0 -11   -0.11    0.74
   0   0  11    0.33    0.63
   0   0 -12    1.60    0.96
   0   0  12    0.36    0.64
   0   0 -13    0.45    0.91
   0   0  13    0.42    0.64
   0   0 -14    1.77    1.12
   0   0  14    0.77    0.84
   0   0 -15    1.13    1.08
   0   0  15    0.01    0.69
   0   0 -16    1.26    1.21
   0   0  16    0.19    0.79
   0   0 -17    1.65    1.22
   0   0  17    0.94    1.13
   0   0 -18    1.70    1.37
   0   0  18    0.86    1.07
   0   0 -19    1.77    1.74
   0   0  19    0.38    1.06
   0   0 -20    6.24    2.59
   0   0  20    6.72    2.35
   0   0  21    0.40    1.05
   0  -1   0   -0.06    0.17
   0   1   0   -0.01    0.13
   0   1   0    0.06    0.13
   0  -1  -1   94.93    1.70
   0  -1   1   76.32    1.49
   0  -1   1   84.59    1.52
   0   1  -1  108.68    1.81
   0   1   1   86.19    1.43
   0  -1  -2    0.02    0.23
   0  -1  -2   -0.20    0.22
   0  -1   2    0.13    0.23
   0  -1   2    0.19    0.23
   0   1  -2    0.01    0.27
   0   1   2    0.11    0.25
   0  -1  -3   44.51    1.55
   0  -1  -3   44.50    1.32
   0  -1   3   39.03    1.21
   0  -1   3   35.88    1.43
   0   1  -3   50.57    1.83
   0   1   3   44.88    1.73
   0  -1  -4  601.17    6.58
   0  -1  -4  630.57    5.58
   0  -1   4  512.62    4.89
   0  -1   4  457.71    5.73
   0   1   4  568.59    6.82
   0  -1  -5  233.60    4.57
   0  -1  -5  250.37    3.57
   0  -1   5  209.22    3.19
   0  -1   5  208.22    4.30
   0   1   5  249.14    4.97
   0  -1  -6   31.72    2.00
   0  -1  -6   32.85    1.42
   0  -1   6   27.25    1.28
   0  -1   6   21.84    1.59
   0   1  -6   29.43    1.95
   0   1   6   30.72    1.95
   0  -1  -7  126.32    4.06
   0  -1  -7  127.53    2.85
   0  -1   7  108.02    2.57
   0  -1   7  105.77    3.66
   0   1  -7  135.22    4.36
   0   1   7  127.93    4.20
   0  -1  -8    0.46    0.68
   0  -1  -8    0.11    0.44
   0  -1   8   -0.01    0.39
   0  -1   8    0.42    0.48
   0   1  -8    0.21    0.57
   0   1   8    0.18    0.45
   0  -1  -9   66.04    3.42
   0  -1  -9   55.24    2.08
   0  -1   9   54.60    2.06
   0  -1   9   54.96    3.06
   0   1   9   52.98    3.12
   0  -1 -10   26.96    2.40
   0  -1 -10   23.83    1.47
   0  -1  10   21.99    1.41
   0  -1  10   21.97    2.12
   0   1 -10   29.93    2.58
   0   1  10   25.37    2.35
   0  -1 -11   74.51    4.07
   0  -1  11   66.20    3.76
   0   1  11   58.87    3.62
   0  -1 -12    0.25    0.75
   0  -1  12    0.61    0.71
   0   1 -12    0.72    0.93
   0   1  12    0.69    0.65
   0  -1 -13    0.96    0.95
   0  -1  13    0.44    0.67
   0   1 -13    0.16    0.77
   0   1  13   -0.06    0.50
   0  -1 -14   20.57    2.53
   0  -1  14   12.63    2.30
   0   1 -14   21.00    2.58
   0   1  14   15.79    2.56
   0  -1 -15    9.78    2.35
   0  -1  15    7.18    1.94
   0   1 -15   10.41    2.39
   0   1  15    7.94    2.07
   0  -1 -16    1.62    1.35
   0  -1  16    0.40    0.74
   0   1 -16    2.01    1.41
   0   1  16    0.74    0.90
   0  -1 -17    0.44    1.26
   0  -1  17    0.07    0.77
   0   1 -17    0.88    1.19
   0   1  17   -0.33    0.67
   0  -1 -18    3.09    1.49
   0  -1  18    2.42    1.33
   0   1 -18    4.57    1.86
   0   1  18    3.03    1.60
   0  -1 -19    0.68    1.59
   0  -1  19    0.63    1.07
   0   1 -19    0.34    1.41
   0   1  19    0.76    0.96
   0  -1 -20    3.14    1.89
   0  -1  20   -0.78    0.78
   0   1 -20    1.80    2.09
   0   1  20   -0.08    0.99
   0  -1  21    1.56    1.16
   0  -2   0    3.48    0.61
   0   2   0    3.99    0.46
   0   2   0    4.18    0.54
   0  -2  -1   99.11    2.33
   0  -2   1   90.68    2.22
   0  -2   1  126.63    2.36
   0   2  -1  136.96    2.40
   0   2   1  107.27    1.82
   0  -2  -2    2.62    0.57
   0  -2   2    2.00    0.56
   0  -2   2    2.89    0.52
   0   2  -2    3.28    0.60
   0   2   2    2.65    0.46
   0   2   2    3.10    0.59
   0  -2  -3  464.29    5.06
   0  -2  -3  463.53    5.33
   0  -2   3  483.46    5.38
   0  -2   3  411.26    5.08
   0   2  -3  539.01    6.32
   0  -2  -4    4.47    0.76
   0  -2  -4    4.42    0.72
   0  -2   4    4.41    0.73
   0  -2   4    3.89    0.72
   0   2  -4    4.98    0.91
   0   2   4    4.10    0.87
   0  -2  -5   75.69    2.59
   0  -2  -5   76.56    2.31
   0  -2   5   71.78    2.21
   0  -2   5   58.82    2.35
   0   2  -5   91.83    3.20
   0   2   5   66.35    2.73
   0  -2  -6  158.30    4.09
   0  -2  -6  159.75    3.44
   0  -2   6  151.49    3.28
   0  -2   6  124.47    3.69
   0   2  -6  192.05    4.96
   0   2   6  150.38    4.40
   0  -2  -7   23.10    1.79
   0  -2  -7   22.67    1.41
   0  -2   7   24.15    1.44
   0  -2   7   18.43    1.61
   0   2  -7   27.96    2.13
   0   2   7   20.20    1.78
   0  -2  -8   74.51    3.37
   0  -2  -8   76.05    2.58
   0  -2   8   72.01    2.45
   0  -2   8   61.99    3.04
   0   2  -8   89.11    3.92
   0   2   8   62.51    3.24
   0  -2  -9  127.52    4.64
   0  -2  -9  117.05    3.28
   0  -2   9  113.14    3.15
   0  -2   9  104.23    4.17
   0   2  -9  135.11    5.09
   0   2   9  121.08    4.78
   0  -2 -10    2.01    1.07
   0  -2 -10    2.68    0.81
   0  -2  10    3.44    0.82
   0  -2  10    2.47    0.99
   0   2 -10    2.75    1.11
   0   2  10    2.19    1.01
   0  -2 -11   17.74    2.11
   0  -2  11   15.81    2.13
   0   2 -11   17.13    2.08
   0   2  11   14.40    2.16
   0  -2 -12   33.56    2.88
   0  -2  12   22.20    2.30
   0   2 -12   37.88    3.21
   0   2  12   28.53    2.75
   0  -2 -13    1.41    1.07
   0  -2  13    2.97    1.28
   0   2 -13    2.75    1.30
   0   2  13    1.62    1.07
   0  -2 -14    2.43    1.26
   0  -2  14    1.56    1.00
   0   2 -14    0.80    0.97
   0   2  14    0.54    0.80
   0  -2 -15    2.13    1.11
   0  -2  15    0.18    0.63
   0   2 -15    1.02    1.19
   0   2  15    0.49    0.76
   0  -2 -16    2.93    1.51
   0  -2  16    0.76    0.79
   0   2 -16    1.68    1.15
   0   2  16    2.00    1.13
   0  -2 -17    1.91    1.34
   0  -2  17    1.26    1.16
   0   2 -17    0.32    1.16
   0   2  17    1.55    1.09
   0  -2 -18    0.40    1.27
   0  -2  18   -0.33    0.79
   0   2 -18    1.39    1.47
   0   2  18    0.05    0.83
   0  -2 -19    0.40    1.30
   0  -2  19    0.89    1.01
   0   2 -19    1.78    1.61
   0   2  19    0.80    1.17
   0  -2 -20    1.01    1.63
   0  -2  20    1.20    1.19
   0   2 -20    2.22    1.91
   0   2  20    1.93    1.42
   0  -2 -21    5.74    2.48
   0  -2  21    1.89    1.52
   0  -3   0    0.25    0.48
   0   3   0   -0.23    0.28
   0   3   0    0.11    0.35
   0  -3  -1  321.83    5.09
   0  -3   1  291.36    4.83
   0   3  -1  448.37    5.04
   0   3  -1  387.08    5.00
   0   3   1  368.02    4.06
   0   3   1  438.74    5.66
   0  -3  -2  375.22    5.55
   0  -3   2  391.70    5.63
   0  -3   2  428.85    5.39
   0   3  -2  477.83    5.76
   0   3   2  398.16    4.42
   0   3   2  491.48    6.38
   0  -3  -3    0.63    0.41
   0  -3  -3    0.23    0.50
   0  -3   3    0.65    0.59
   0  -3   3    0.64    0.45
   0   3  -3    0.44    0.51
   0   3   3    0.31    0.49
   0  -3  -4   94.48    2.61
   0  -3  -4   92.79    2.87
   0  -3   4  104.49    3.04
   0  -3   4   86.80    2.75
   0   3  -4  108.71    3.34
   0   3   4  110.79    3.51
   0  -3  -5    2.29    0.71
   0  -3  -5    3.35    0.82
   0  -3   5    1.98    0.77
   0  -3   5    2.23    0.69
   0   3  -5    2.46    0.87
   0   3   5    2.87    0.87
   0  -3  -6   46.28    2.24
   0  -3  -6   46.43    2.16
   0  -3   6   46.84    2.16
   0  -3   6   42.16    2.24
   0   3  -6   52.33    2.73
   0   3   6   50.21    2.75
   0  -3  -7   10.70    1.30
   0  -3  -7   10.52    1.13
   0  -3   7   10.77    1.19
   0  -3   7    9.62    1.35
   0   3  -7   12.36    1.54
   0   3   7   10.85    1.60
   0  -3  -8   97.25    3.76
   0  -3  -8  100.82    3.28
   0  -3   8  107.02    3.34
   0  -3   8   88.62    3.66
   0   3  -8  117.51    4.61
   0   3   8   92.49    4.09
   0  -3  -9    0.56    0.75
   0  -3  -9    1.28    0.64
   0  -3   9    0.25    0.61
   0  -3   9    0.57    0.59
   0   3  -9   -0.44    0.54
   0   3   9    0.30    0.49
   0  -3 -10   32.71    2.63
   0  -3 -10   29.35    1.93
   0  -3  10   34.99    2.07
   0  -3  10   24.33    2.20
   0   3 -10   26.73    2.53
   0   3  10   24.29    2.39
   0  -3 -11    1.28    0.89
   0  -3  11    0.43    0.59
   0   3 -11   -0.04    0.55
   0   3  11    1.14    0.81
   0  -3 -12   17.07    2.11
   0  -3  12   14.28    2.13
   0   3 -12   18.30    2.63
   0   3  12   15.01    2.37
   0  -3 -13    4.65    1.53
   0  -3  13    3.40    1.28
   0   3 -13    4.29    1.48
   0   3  13    4.47    1.55
   0  -3 -14    1.89    1.23
   0  -3  14    2.04    1.15
   0   3 -14    1.65    1.05
   0   3  14    1.89    1.14
   0  -3 -15    3.14    1.42
   0  -3  15    0.10    0.66
   0   3 -15    1.41    1.21
   0   3  15    0.02    0.74
   0  -3 -16    0.92    1.10
   0  -3  16   -0.04    0.82
   0   3 -16    0.87    1.25
   0   3  16    1.18    1.09
   0  -3 -17    2.84    1.52
   0  -3  17   -0.22    0.77
   0   3 -17    0.78    1.26
   0   3  17    0.44    0.80
   0  -3 -18    4.11    1.92
   0  -3  18    3.25    1.56
   0   3 -18    2.13    1.68
   0   3  18    4.02    1.83
   0  -3 -19    3.05    1.94
   0  -3  19    2.17    1.40
   0   3 -19    0.58    1.75
   0   3  19    2.45    1.51
   0  -3 -20    0.84    1.80
   0  -3  20   -0.27    0.90
   0   3 -20    2.18    1.91
   0   3  20    0.61    1.16
   0  -3 -21    1.95    2.32
   0  -4   0  253.46    5.20
   0   4   0  375.54    4.77
   0   4   0  337.67    5.44
   0  -4  -1    1.50    0.72
   0  -4   1    1.36    0.75
   0   4  -1    3.19    0.68
   0   4  -1    2.17    0.67
   0   4   1    2.17    0.55
   0   4   1    3.15    0.83
   0  -4  -2    6.41    1.12
   0  -4   2    6.55    1.19
   0   4  -2    9.06    1.04
   0   4   2    7.01    0.77
   0   4   2    8.90    1.11
   0  -4  -3  164.18    4.27
   0  -4   3  150.96    4.09
   0  -4   3  183.20    4.10
   0   4  -3  206.58    4.47
   0   4   3  161.44    3.23
   0   4   3  196.23    4.74
   0  -4  -4   60.32    2.17
   0  -4  -4   60.50    2.66
   0  -4   4   53.95    2.54
   0  -4   4   57.86    2.43
   0   4  -4   71.10    2.88
   0   4   4   75.84    3.14
   0  -4  -5   11.12    1.11
   0  -4  -5   11.88    1.29
   0  -4   5   13.17    1.45
   0  -4   5   10.08    1.15
   0   4  -5   13.11    1.43
   0   4   5   11.26    1.53
   0  -4  -6   10.18    1.17
   0  -4  -6   10.14    1.24
   0  -4   6   10.80    1.46
   0  -4   6    8.70    1.26
   0   4  -6   10.94    1.57
   0   4   6   10.36    1.57
   0  -4  -7    0.03    0.46
   0  -4  -7    0.13    0.55
   0  -4   7    0.20    0.67
   0  -4   7    0.15    0.46
   0   4  -7    0.63    0.69
   0   4   7   -0.29    0.52
   0  -4  -8   56.13    2.88
   0  -4  -8   53.68    2.68
   0  -4   8   67.83    3.00
   0  -4   8   48.28    2.78
   0   4  -8   73.18    3.77
   0   4   8   58.34    3.41
   0  -4  -9   37.50    2.53
   0  -4  -9   39.95    2.38
   0  -4   9   42.78    2.47
   0  -4   9   34.87    2.50
   0   4  -9   43.19    3.09
   0   4   9   36.93    2.90
   0  -4 -10   10.29    1.79
   0  -4 -10    8.01    1.40
   0  -4  10   12.07    1.66
   0  -4  10    7.82    1.54
   0   4 -10   12.13    2.07
   0   4  10    6.35    1.56
   0  -4 -11   15.09    2.20
   0  -4  11   11.07    1.86
   0   4 -11   16.43    2.48
   0   4  11   12.78    2.19
   0  -4 -12    0.90    1.00
   0  -4  12    0.06    0.52
   0   4 -12    0.04    0.52
   0   4  12    0.52    0.72
   0  -4 -13    4.08    1.55
   0  -4  13    4.29    1.42
   0   4 -13    3.43    1.35
   0   4  13    3.35    1.40
   0  -4 -14    1.53    1.17
   0  -4  14    1.20    0.91
   0   4 -14    1.38    1.02
   0   4  14    1.49    1.01
   0  -4 -15    6.66    1.95
   0  -4  15    0.95    0.99
   0   4 -15    2.61    1.27
   0   4  15    3.16    1.45
   0  -4 -16    2.75    1.55
   0  -4  16    2.32    1.23
   0   4 -16    2.21    1.34
   0   4  16    0.41    0.87
   0  -4 -17    4.15    1.74
   0  -4  17    1.09    1.01
   0   4 -17    1.28    1.22
   0   4  17    1.99    1.24
   0  -4 -18    1.71    1.47
   0  -4  18    1.42    1.28
   0   4 -18   -0.31    1.03
   0   4  18    0.65    0.87
   0  -4 -19    1.07    1.72
   0  -4  19    1.16    1.25
   0   4 -19    1.92    1.99
   0   4  19    1.14    1.16
   0  -5   0   -0.06    0.62
   0   5   0    0.05    0.41
   0   5   0   -0.06    0.46
   0  -5  -1  199.25    5.19
   0  -5   1  202.49    5.24
   0   5  -1  310.82    5.09
   0   5  -1  263.16    5.30
   0   5   1  248.06    4.13
   0   5   1  293.53    5.85
   0  -5  -2  150.24    4.54
   0  -5   2  141.45    4.42
   0   5  -2  210.10    4.49
   0   5  -2  190.21    4.53
   0   5   2  170.38    3.42
   0   5   2  204.88    5.06
   0  -5  -3    0.34    0.57
   0  -5   3   -0.07    0.65
   0  -5   3    0.42    0.42
   0   5  -3   -0.21    0.44
   0   5   3    0.10    0.40
   0   5   3    0.25    0.55
   0  -5  -4   11.80    1.60
   0  -5   4   10.10    1.57
   0  -5   4   10.29    1.21
   0   5  -4   12.23    1.36
   0   5   4   12.60    1.52
   0  -5  -5   43.36    2.10
   0  -5  -5   44.17    2.57
   0  -5   5   39.33    2.47
   0  -5   5   43.00    2.38
   0   5  -5   54.97    2.87
   0   5   5   52.68    2.99
   0  -5  -6    0.16    0.50
   0  -5  -6    0.02    0.55
   0  -5   6    0.31    0.77
   0  -5   6    0.17    0.47
   0   5  -6    0.87    0.67
   0   5   6    0.55    0.74
   0  -5  -7   -0.14    0.52
   0  -5  -7    0.01    0.54
   0  -5   7    0.23    0.77
   0  -5   7   -0.40    0.39
   0   5  -7   -0.16    0.52
   0   5   7    0.16    0.61
   0  -5  -8   24.22    1.98
   0  -5  -8   23.05    1.98
   0  -5   8   20.03    1.93
   0  -5   8   19.32    1.86
   0   5  -8   26.55    2.41
   0   5   8   23.14    2.38
   0  -5  -9   28.04    2.22
   0  -5  -9   27.47    2.17
   0  -5   9   23.30    2.13
   0   5  -9   27.33    2.51
   0   5   9   24.92    2.47
   0  -5 -10   46.51    3.01
   0  -5 -10   41.18    2.68
   0  -5  10   37.33    2.77
   0   5 -10   55.07    3.67
   0   5  10   48.28    3.54
   0  -5 -11   16.79    2.24
   0  -5 -11   14.01    1.68
   0  -5  11   11.54    1.94
   0   5 -11   18.70    2.28
   0   5  11   19.06    2.69
   0  -5 -12   12.32    2.10
   0  -5  12    6.68    1.60
   0   5 -12    7.75    1.96
   0   5  12    9.29    2.12
   0  -5 -13    6.53    1.78
   0  -5  13    5.31    1.53
   0   5 -13    5.00    1.61
   0   5  13    7.76    2.04
   0  -5 -14    2.54    1.26
   0  -5  14    0.04    0.67
   0   5 -14    0.38    0.79
   0   5  14    0.65    0.84
   0  -5 -15    5.98    1.83
   0  -5  15    4.75    1.63
   0   5 -15    6.87    2.02
   0   5  15    4.07    1.61
   0  -5 -16    1.66    1.33
   0  -5  16    0.74    0.93
   0   5 -16    1.26    1.13
   0   5  16    0.19    0.79
   0  -5  17    0.14    0.88
   0   5 -17    1.05    1.04
   0   5  17    1.10    1.17
   0   5 -18    1.15    1.22
   0   5  18   -0.67    0.83
   0   5 -19    0.93    1.28
   0   5  19    1.30    1.45
   0  -6   0    5.88    1.40
   0   6   0    9.07    1.05
   0   6   0   10.19    1.46
   0  -6  -1  164.45    5.20
   0  -6   1  145.52    4.92
   0   6  -1  237.32    4.83
   0   6  -1  206.88    5.19
   0   6   1  197.74    4.05
   0   6   1  229.94    5.67
   0  -6  -2    4.00    1.23
   0  -6   2    2.58    1.12
   0   6  -2    4.62    0.98
   0   6  -2    3.91    1.01
   0   6   2    3.43    0.79
   0   6   2    5.09    1.21
   0  -6  -3   87.64    3.86
   0  -6   3   78.21    3.70
   0   6  -3  111.88    3.74
   0   6  -3  100.44    3.66
   0   6   3   90.34    2.77
   0   6   3  109.93    4.17
   0  -6  -4   37.85    2.61
   0  -6   4   37.77    2.67
   0  -6   4   42.83    2.45
   0   6  -4   52.48    2.78
   0   6   4   39.95    1.97
   0   6   4   52.02    3.04
   0  -6  -5  126.81    3.59
   0  -6  -5  127.79    4.71
   0  -6   5  114.34    4.47
   0  -6   5  133.39    4.40
   0   6  -5  164.09    5.08
   0   6   5  159.88    5.43
   0  -6  -6   34.83    2.08
   0  -6  -6   34.87    2.54
   0  -6   6   29.07    2.41
   0  -6   6   34.20    2.33
   0   6  -6   42.25    2.79
   0   6   6   42.79    2.98
   0  -6  -7    0.69    0.68
   0  -6  -7    0.63    0.75
   0  -6   7    1.26    1.04
   0  -6   7    0.46    0.52
   0   6  -7    0.88    0.78
   0   6   7    1.07    0.87
   0  -6  -8    1.27    0.83
   0  -6  -8    1.01    0.92
   0  -6   8    1.01    1.02
   0  -6   8    1.62    0.82
   0   6  -8    0.74    0.77
   0   6   8    0.95    0.90
   0  -6  -9    0.42    0.75
   0  -6  -9    0.75    0.87
   0  -6   9   -0.88    0.92
   0  -6   9    0.19    0.55
   0   6  -9    0.24    0.54
   0   6   9   -0.26    0.69
   0  -6 -10   12.06    1.88
   0  -6 -10   13.28    1.96
   0  -6  10   14.23    2.14
   0  -6  10    7.87    1.61
   0   6 -10   13.14    2.21
   0   6  10   11.52    2.26
   0  -6 -11    3.31    1.30
   0  -6 -11    2.93    1.22
   0  -6  11    2.29    1.05
   0   6 -11    3.24    1.33
   0   6  11    3.05    1.37
   0  -6 -12    0.80    1.16
   0  -6  12    1.44    0.92
   0   6 -12    1.59    1.09
   0   6  12    1.07    0.96
   0  -6  13    5.09    1.52
   0   6 -13    4.30    1.52
   0   6  13    5.39    1.82
   0  -6  14    1.58    1.10
   0   6 -14    0.23    0.69
   0   6  14    0.87    0.95
   0  -6  15    1.04    1.02
   0   6 -15    1.50    1.02
   0   6  15    1.38    1.07
   0   6 -16    0.29    0.93
   0   6  16    0.06    0.73
   0   6 -17    2.04    1.30
   0   6  17    2.17    1.41
   0   6 -18    0.93    1.13
   0   6  18   -0.27    1.09
   0  -7   0   -0.28    0.71
   0   7   0    0.23    0.51
   0   7   0    0.21    0.58
   0  -7  -1   86.75    4.12
   0  -7   1  109.76    4.68
   0   7  -1  137.63    3.95
   0   7  -1  126.16    4.42
   0   7   1  132.45    3.60
   0   7   1  139.68    4.81
   0  -7  -2    0.85    0.85
   0  -7   2    0.92    0.96
   0   7  -2    0.09    0.51
   0   7  -2    0.56    0.63
   0   7   2    0.10    0.52
   0   7   2    0.60    0.68
   0  -7  -3   59.15    3.47
   0  -7   3   56.68    3.46
   0   7  -3   77.80    3.33
   0   7  -3   66.65    3.24
   0   7   3   65.60    2.52
   0   7   3   77.17    3.79
   0  -7  -4   40.03    2.91
   0  -7   4   45.21    3.15
   0   7  -4   56.69    3.00
   0   7  -4   49.80    2.86
   0   7   4   47.33    2.22
   0   7   4   56.16    3.34
   0  -7  -5    8.59    1.20
   0  -7  -5    9.70    1.81
   0  -7   5    8.90    1.87
   0   7  -5   10.74    1.74
   0   7   5    9.36    1.78
   0  -7  -6   31.86    2.08
   0  -7  -6   33.52    2.68
   0  -7   6   35.98    2.88
   0  -7   6   35.60    2.54
   0   7  -6   37.30    2.74
   0   7   6   39.22    3.02
   0  -7  -7   10.52    1.49
   0  -7  -7   12.65    2.01
   0  -7   7   10.88    1.99
   0  -7   7   10.55    1.72
   0   7  -7   13.05    2.05
   0   7   7   11.63    2.04
   0  -7  -8    9.51    1.89
   0  -7   8    8.50    1.87
   0  -7   8    8.21    1.61
   0   7  -8    9.45    1.84
   0   7   8    8.34    1.92
   0  -7  -9    0.33    0.83
   0  -7   9   -0.03    0.99
   0  -7   9    0.32    0.64
   0   7  -9    0.75    0.76
   0   7   9   -0.08    0.76
   0  -7 -10   85.12    4.38
   0  -7  10   88.08    4.49
   0  -7  10   79.12    4.23
   0   7 -10   96.38    5.11
   0   7  10   92.75    5.23
   0  -7 -11    1.76    0.97
   0  -7  11    1.38    0.89
   0   7 -11    1.18    0.94
   0   7  11    0.83    0.86
   0  -7  12    0.63    0.70
   0   7 -12   -0.49    0.59
   0   7  12    0.50    1.03
   0  -7  13    1.80    1.02
   0   7 -13    3.31    1.38
   0   7  13    2.90    1.45
   0   7 -14   -0.30    0.69
   0   7  14    0.56    1.08
   0   7 -15    0.25    0.92
   0   7  15    0.06    1.02
   0   7 -16    0.41    0.84
   0   7  16    0.76    1.04
   0   7 -17    1.59    1.23
   0   7  17    0.53    1.03
   0   7 -18    0.50    1.27
   0   7  18    0.98    1.08
   0  -8   0    0.32    0.70
   0   8   0    0.59    0.64
   0   8   0    0.56    0.87
   0  -8  -1   30.75    2.70
   0  -8   1   29.33    2.70
   0   8  -1   38.01    2.27
   0   8  -1   32.98    2.51
   0   8   1   35.69    2.06
   0   8   1   42.56    2.92
   0  -8  -2    0.86    0.68
   0  -8   2    1.56    0.94
   0   8  -2    1.08    0.73
   0   8  -2    0.52    0.68
   0   8   2    0.78    0.63
   0   8   2    0.18    0.68
   0  -8  -3    5.58    1.50
   0  -8   3    4.05    1.44
   0   8  -3    7.82    1.42
   0   8  -3    6.37    1.45
   0   8   3    6.03    1.53
   0  -8  -4   62.78    3.81
   0  -8   4   57.34    3.69
   0   8  -4   76.81    3.64
   0   8  -4   65.63    3.51
   0   8   4   71.90    4.00
   0  -8  -5    8.14    1.79
   0  -8   5   10.31    2.06
   0   8  -5   11.62    1.83
   0   8  -5   11.89    1.87
   0   8   5   10.15    1.90
   0  -8  -6   70.46    4.08
   0  -8   6   59.50    3.81
   0   8  -6   87.07    4.27
   0   8  -6   68.70    3.75
   0   8   6   84.32    4.60
   0  -8  -7   29.62    2.70
   0  -8   7   29.06    2.77
   0  -8   7   27.94    2.49
   0   8  -7   35.30    2.84
   0   8   7   37.01    3.21
   0  -8  -8    5.29    1.58
   0  -8   8    2.88    1.40
   0  -8   8    3.41    1.20
   0   8  -8    3.05    1.20
   0   8   8    4.94    1.64
   0  -8  -9    0.01    0.67
   0  -8   9    1.04    1.06
   0  -8   9    0.61    0.59
   0   8  -9   -0.15    0.54
   0   8   9    0.90    1.08
   0  -8 -10    7.06    1.74
   0  -8  10    6.40    1.86
   0  -8  10    4.39    1.28
   0   8 -10    4.98    1.50
   0   8  10    6.05    1.89
   0  -8 -11    6.76    1.75
   0  -8  11    5.41    1.54
   0   8 -11    8.89    2.14
   0   8  11    7.97    2.24
   0   8 -12    3.22    1.37
   0   8  12    0.95    1.00
   0   8 -13    0.25    0.81
   0   8  13    1.15    1.23
   0   8 -14    6.30    1.96
   0   8  14    5.49    2.10
   0   8 -15    0.57    0.88
   0   8  15   -0.25    1.20
   0   8 -16    0.66    1.01
   0   8  16    0.38    1.55
   0   8 -17    0.64    1.18
   0   8  17    1.27    1.67
   0  -9   0    0.16    0.77
   0   9   0    0.21    0.79
   0  -9  -1   43.08    3.37
   0  -9   1   38.73    3.23
   0   9  -1   57.10    3.50
   0   9   1   54.68    3.50
   0  -9  -2    3.51    1.34
   0  -9   2    3.90    1.52
   0   9  -2    5.88    1.34
   0   9  -2    5.72    1.52
   0   9   2    4.97    1.54
   0  -9  -3    1.73    0.92
   0  -9   3    1.01    0.96
   0   9  -3    1.83    0.96
   0   9  -3    1.13    0.90
   0   9   3    0.97    0.80
   0  -9  -4   13.85    2.34
   0  -9   4   12.88    2.39
   0   9  -4   17.73    1.91
   0   9  -4   14.83    2.15
   0   9   4   17.88    2.52
   0  -9  -5    5.06    1.60
   0  -9   5    5.44    1.72
   0   9  -5    4.92    1.33
   0   9  -5    5.85    1.54
   0   9   5    6.99    1.86
   0  -9  -6    1.50    1.00
   0  -9   6    2.55    1.24
   0   9  -6    1.94    1.00
   0   9  -6    1.00    0.98
   0   9   6    2.30    1.29
   0  -9  -7   24.49    2.63
   0  -9   7   25.54    2.75
   0   9  -7   31.48    2.75
   0   9  -7   25.47    2.51
   0   9   7   31.78    3.12
   0  -9  -8    1.85    0.98
   0  -9   8    1.55    1.10
   0  -9   8    0.51    0.71
   0   9  -8    0.90    0.81
   0   9   8   -0.22    0.88
   0  -9  -9    6.57    1.79
   0  -9   9    6.54    1.88
   0  -9   9    4.62    1.51
   0   9  -9    9.31    2.10
   0   9   9    7.53    2.18
   0  -9 -10    7.57    1.98
   0  -9  10    8.39    2.16
   0   9 -10    7.76    2.01
   0   9  10    8.06    2.26
   0  -9 -11    2.78    1.34
   0   9 -11    3.75    1.50
   0   9  11    4.00    1.86
   0   9 -12    3.10    1.54
   0   9  12    2.56    1.44
   0   9 -13    6.51    2.06
   0   9  13    4.86    2.00
   0   9 -14    0.69    1.10
   0   9  14    1.67    1.63
   0   9 -15   -0.65    0.73
   0   9  15    1.25    1.40
   0   9 -16    7.06    2.14
   0   9  16    5.86    2.45
   0 -10   0    0.92    0.99
   0  10   0    0.65    0.76
   0 -10  -1    2.77    1.29
   0 -10   1    2.66    1.37
   0  10  -1    5.71    1.69
   0  10   1    4.31    1.44
   0 -10  -2   31.45    3.10
   0 -10   2   34.67    3.31
   0  10  -2   36.93    2.98
   0  10   2   39.27    3.23
   0 -10  -3    8.85    2.10
   0 -10   3    9.10    2.26
   0  10  -3    7.55    1.75
   0  10   3   10.69    2.12
   0 -10  -4   11.34    2.35
   0 -10   4   10.22    2.29
   0  10  -4   11.91    2.07
   0  10   4   12.42    2.31
   0 -10  -5    0.10    0.85
   0 -10   5    2.81    1.30
   0  10  -5    1.06    0.94
   0  10   5    0.80    0.95
   0 -10  -6    1.36    0.96
   0 -10   6    2.87    1.38
   0  10  -6    2.06    0.94
   0  10  -6    3.51    1.36
   0  10   6    2.34    1.28
   0 -10  -7    2.63    1.26
   0 -10   7    0.73    1.19
   0  10  -7    2.23    1.03
   0  10   7    1.67    1.24
   0 -10  -8    6.77    1.90
   0 -10   8    5.98    1.94
   0  10  -8    7.25    1.87
   0  10   8    5.99    1.99
   0 -10  -9    2.48    1.23
   0 -10   9    5.38    1.80
   0  10  -9    3.94    1.37
   0  10   9    4.40    1.85
   0 -10 -10    0.40    0.85
   0 -10  10    1.22    1.30
   0  10 -10    0.35    0.83
   0  10  10    0.99    1.33
   0 -10 -11    1.39    1.30
   0  10 -11    2.02    1.40
   0  10  11    1.93    1.44
   0  10 -12    7.45    2.20
   0  10  12    6.74    2.35
   0  10 -13    1.80    1.26
   0  10  13    2.02    1.61
   0  10 -14    0.13    0.97
   0  10  14    1.16    1.47
   0  10 -15    2.47    1.41
   0  10  15    3.30    2.08
   0  10 -16    1.69    1.37
   0 -11   0    0.43    0.90
   0  11   0    1.10    0.98
   0 -11  -1    0.54    0.77
   0 -11   1    1.00    1.11
   0  11  -1    0.88    1.04
   0  11   1    0.72    0.94
   0 -11  -2    2.99    1.19
   0 -11   2    1.64    1.15
   0  11  -2    2.52    1.27
   0  11   2    0.94    0.97
   0 -11  -3    1.62    1.13
   0 -11   3    2.11    1.30
   0  11  -3    1.62    1.18
   0  11   3    0.78    0.99
   0 -11  -4    1.30    1.07
   0 -11   4    1.01    1.05
   0  11  -4    2.30    1.26
   0  11   4    1.03    1.07
   0 -11  -5    7.35    2.05
   0 -11   5   12.59    2.66
   0  11   5   11.91    2.48
   0 -11  -6    4.79    1.69
   0 -11   6    4.81    1.85
   0  11   6    4.64    1.88
   0 -11  -7   10.46    2.43
   0 -11   7    9.77    2.44
   0  11   7   14.42    2.80
   0 -11  -8    2.04    1.31
   0 -11   8    2.17    1.35
   0  11   8    2.44    1.54
   0 -11  -9    0.31    0.88
   0 -11   9    1.53    1.15
   0  11   9    0.22    1.21
   0 -11 -10    7.41    2.05
   0 -11  10    6.63    2.04
   0  11  10    8.78    2.59
   0  11  11   -0.73    1.07
   0  11 -12    0.66    1.07
   0  11  12   -0.02    1.28
   0  11 -13    2.35    1.41
   0  11  13    3.09    1.93
   0  11 -14    2.66    1.45
   0  11  14    3.37    2.15
   0  11 -15    1.30    1.32
   0 -12   0   30.82    3.48
   0  12   0   36.31    3.37
   0 -12  -1    6.98    2.06
   0 -12   1    9.73    2.58
   0  12  -1   11.94    2.38
   0  12   1   10.73    2.41
   0 -12  -2   17.05    3.09
   0 -12   2   11.83    2.78
   0  12  -2   15.35    2.69
   0  12   2   19.71    2.99
   0 -12  -3    0.89    0.88
   0 -12   3    1.14    1.19
   0  12   3    1.64    1.24
   0 -12  -4   -0.78    0.78
   0 -12   4   -0.03    1.08
   0  12   4    0.83    1.16
   0 -12  -5    5.94    1.89
   0 -12   5    7.18    2.24
   0  12   5    6.67    2.21
   0 -12  -6    0.47    0.92
   0 -12   6    2.84    1.46
   0  12   6    2.10    1.43
   0 -12  -7    0.60    0.94
   0 -12   7    1.71    1.35
   0  12   7    0.70    1.33
   0 -12  -8    0.93    0.99
   0 -12   8    1.61    1.35
   0  12   8    0.16    1.16
   0 -12  -9    0.17    0.93
   0 -12   9    0.70    1.18
   0  12   9   -0.27    1.22
   0 -12 -10    0.03    1.01
   0 -12  10    0.85    1.27
   0  12  10   -0.17    1.39
   0  12  11   -0.34    1.09
   0  12  12    0.94    1.68
   0 -13   0   -0.24    1.08
   0 -13  -1    1.46    1.10
   0 -13   1    1.87    1.41
   0  13   1    2.44    1.58
   0 -13  -2    2.11    1.16
   0 -13   2    2.38    1.53
   0  13   2    1.56    1.36
   0 -13  -3    1.80    1.23
   0 -13   3    2.04    1.60
   0  13   3    2.71    1.77
   0 -13  -4   10.21    2.68
   0 -13   4   13.88    3.24
   0  13   4   11.49    2.76
   0 -13  -5    7.43    2.20
   0 -13   5    8.75    2.72
   0  13   5    4.97    1.94
   0 -13  -6    0.72    1.00
   0 -13   6    2.50    1.71
   0  13   6    2.28    1.68
   0 -13  -7    0.42    1.11
   0 -13   7    3.52    1.84
   0  13   7    2.27    1.84
   0 -13  -8    0.33    1.13
   0 -13   8    1.00    1.53
   0  13   8    0.44    1.32
   0 -13  -9    1.62    1.29
   0 -13   9    1.94    1.71
   0  13   9    0.25    1.52
   0 -13 -10    0.69    1.08
   0  13  10   -0.09    1.61
   0  13  11    0.25    1.60
   0 -14   0    0.84    1.51
   0 -14  -1    0.94    1.02
   0 -14   1    0.92    1.28
   0 -14  -2    0.20    0.95
   0 -14   2    0.77    1.33
   0 -14  -3    0.50    0.85
   0 -14   3    0.19    1.42
   0 -14  -4   -0.65    0.89
   0 -14   4    1.01    1.63
   0  14   4   -0.62    1.37
   0 -14  -5    0.26    0.96
   0 -14   5    0.69    1.54
   0  14   5   -0.52    1.25
   0 -14  -6    7.65    2.32
   0 -14   6    7.37    2.83
   0  14   6    9.92    2.83
   0 -14  -7    5.40    2.01
   0 -14   7    4.62    2.27
   0  14   7    7.53    2.77
   0 -14  -8    1.31    1.24
   0 -14   8    2.96    2.07
   0  14   8    1.68    1.87
   0 -14  -9    4.09    1.90
   0 -14   9    6.96    2.78
   0  14   9    5.08    2.47
  -1   0  21    1.56    1.15
   1   0 -21   -1.02    1.79
  -1   0  20    0.01    1.01
   1   0 -20    0.41    1.67
  -1   0  19    4.84    1.80
   1   0 -19    4.23    1.92
  -1   0  18    0.21    0.85
   1   0 -18    1.09    1.38
  -1   0  17   -0.14    0.78
   1   0 -17    2.02    1.42
  -1   0  16    0.32    0.76
   1   0 -16    0.24    1.02
  -1   0  15   -0.16    0.57
   1   0 -15    1.68    1.20
  -1   0  14    0.65    0.75
   1   0 -14    0.70    0.83
  -1   0  13   57.86    3.75
   1   0 -13   82.96    4.65
  -1   0  12    0.01    0.66
  -1   0  12    0.25    0.60
   1   0 -12    1.11    0.88
  -1   0  11   59.61    2.86
  -1   0  11   56.38    3.36
   1   0 -11   64.82    3.76
  -1   0  10    0.11    0.60
  -1   0  10   -0.26    0.47
   1   0 -10    0.53    0.71
  -1   0   9   27.06    2.12
   1   0  -9   31.09    2.40
   1   0  -9   22.89    1.71
  -1   0   8   -0.09    0.38
   1   0  -8    0.60    0.68
   1   0  -8   -0.22    0.51
  -1   0   7  118.79    3.69
   1   0  -7  145.59    4.33
   1   0  -7  119.86    3.45
  -1   0   6   -0.09    0.34
   1   0  -6   -0.18    0.48
   1   0  -6    0.11    0.53
  -1   0   5 1180.90    9.83
   1   0  -5 1053.20    9.90
   1   0  -5 1006.33    9.19
  -1   0   4    0.03    0.30
   1   0  -4   -0.10    0.39
   1   0  -4   -0.14    0.42
  -1   0   3  613.19    5.62
   1   0  -3  765.50    6.97
   1   0  -3  582.02    6.24
  -1   0   2    0.04    0.20
   1   0  -2    0.01    0.28
   1   0  -2    0.15    0.37
  -1   0   1   80.94    1.56
   1   0  -1   84.00    1.88
   1   0  -1   83.70    2.05
   1   0   0    0.92    0.35
   1   0   0    0.93    0.37
   1   0   0    0.99    0.30
   1   0   1  108.86    2.38
   1   0   1  122.19    2.06
   1   0   1  130.65    2.48
  -1   0  -2    0.00    0.33
   1   0   2    0.17    0.25
   1   0   2    0.58    0.37
  -1   0  -3   87.46    2.65
  -1   0  -3   98.43    1.54
   1   0   3  108.56    2.94
  -1   0  -4    0.47    0.48
   1   0   4   -0.01    0.37
  -1   0  -5   20.65    1.63
   1   0   5   18.42    1.56
  -1   0  -6    0.19    0.56
   1   0   6   -0.23    0.33
  -1   0  -7  128.54    4.43
   1   0   7  121.55    4.29
  -1   0  -8   -0.43    0.43
   1   0   8    0.18    0.48
  -1   0  -9   67.71    3.67
   1   0   9   63.20    3.51
  -1   0 -10    0.72    0.86
   1   0  10    0.15    0.45
   1   0  11  124.56    5.42
  -1   0 -12    0.28    0.89
   1   0  12    0.19    0.64
  -1   0 -13   14.79    2.59
   1   0  13   13.10    2.37
  -1   0 -14    1.43    1.05
   1   0  14   -0.01    0.65
  -1   0 -15   16.45    3.01
   1   0  15   12.73    2.58
  -1   0 -16   -0.36    1.11
   1   0  16    0.29    0.69
  -1   0 -17    6.82    2.14
   1   0  17    4.43    1.74
  -1   0 -18    1.64    1.49
   1   0  18    0.59    0.81
  -1   0 -19   -0.22    1.63
   1   0  19    1.00    1.09
  -1   0 -20    1.97    2.01
   1   0  20   -0.59    0.95
  -1   1  21    0.81    1.20
   1  -1 -21    1.69    2.08
  -1  -1  20    2.04    1.44
  -1   1  20    1.24    1.24
   1  -1 -20    2.39    1.92
   1   1 -20    2.30    1.84
  -1  -1  19    2.10    1.32
  -1   1  19    0.90    1.06
   1  -1 -19    3.01    1.69
   1   1 -19    4.24    2.10
  -1  -1  18    0.42    0.87
  -1   1  18    0.79    1.09
   1  -1 -18    2.15    1.41
   1   1 -18    2.36    1.65
  -1  -1  17    4.03    1.62
  -1   1  17    2.10    1.24
   1  -1 -17    6.20    2.12
   1   1 -17    8.71    2.42
  -1  -1  16   20.92    2.94
  -1   1  16   21.27    3.08
   1  -1 -16   21.97    3.23
   1   1 -16   23.83    3.47
  -1  -1  15    1.46    0.97
  -1   1  15    2.67    1.24
   1  -1 -15    3.31    1.46
   1   1 -15    3.33    1.49
  -1  -1  14    4.12    1.49
  -1   1  14    6.65    1.77
   1  -1 -14    8.95    2.03
   1   1 -14    7.11    1.95
  -1  -1  13    0.90    0.76
  -1   1  13    0.96    0.77
   1  -1 -13    1.69    1.04
   1   1 -13    2.40    1.21
  -1  -1  12    6.85    1.32
  -1  -1  12    5.71    1.43
  -1   1  12    4.50    1.35
   1  -1 -12    5.51    1.57
   1  -1 -12    5.27    1.26
   1   1 -12    7.23    1.76
  -1  -1  11   25.48    1.96
  -1  -1  11   26.28    2.29
  -1   1  11   25.95    2.38
   1  -1 -11   30.59    2.57
   1  -1 -11   22.26    1.83
   1   1 -11   17.74    2.07
  -1  -1  10    8.16    1.29
  -1  -1  10    5.86    1.27
  -1   1  10    8.59    1.58
   1  -1 -10    9.37    1.69
   1  -1 -10   10.32    1.45
   1   1 -10    9.43    1.79
  -1  -1   9   24.05    1.78
  -1  -1   9   24.92    1.97
  -1   1   9   29.10    2.26
   1  -1  -9   33.14    2.37
   1  -1  -9   26.39    1.85
   1   1  -9   31.85    2.48
  -1  -1   8   67.49    2.76
  -1  -1   8   71.85    3.02
  -1   1   8   73.90    3.31
   1  -1  -8   90.95    3.61
   1  -1  -8   73.63    2.89
   1   1  -8   91.00    3.83
  -1  -1   7    0.18    0.51
  -1  -1   7    0.16    0.38
  -1   1   7    0.79    0.53
   1  -1  -7    0.71    0.60
   1  -1  -7    0.33    0.54
   1   1  -7    0.09    0.63
  -1  -1   6   10.50    1.12
  -1  -1   6   13.03    1.19
  -1   1   6   14.45    1.37
   1  -1  -6   15.95    1.37
   1  -1  -6   13.09    1.23
   1   1  -6   16.84    1.57
  -1  -1   5  108.99    3.06
  -1  -1   5  108.23    2.73
  -1   1   5  118.56    3.32
   1  -1  -5  125.84    3.21
   1  -1  -5  125.31    3.32
   1   1  -5  150.81    3.96
  -1  -1   4  325.08    5.02
  -1  -1   4  356.25    4.32
  -1   1   4  384.25    5.48
   1  -1  -4  430.18    5.28
   1  -1  -4  359.33    5.31
   1   1  -4  471.17    6.43
  -1  -1   3  866.61    7.93
  -1  -1   3  969.02    7.07
  -1   1   3  910.23    7.88
   1  -1  -3 1115.59    7.99
   1  -1  -3  881.35    8.03
   1   1  -3 1157.04    9.45
  -1  -1   2   99.63    2.51
  -1  -1   2  107.97    1.64
  -1   1   2  107.66    2.44
   1  -1  -2  134.84    2.19
   1  -1  -2  104.21    2.57
   1   1  -2  124.21    2.81
  -1  -1   1   56.72    1.80
  -1   1   1   57.75    1.71
   1  -1  -1   59.24    1.31
   1  -1  -1   54.91    1.78
   1   1  -1   61.41    1.88
  -1  -1   0    7.09    0.68
   1  -1   0    6.67    0.55
   1  -1   0    5.58    0.62
   1  -1   0    6.81    0.67
   1   1   0    6.11    0.68
   1   1   0    6.21    0.45
  -1  -1  -1  287.44    3.61
  -1   1  -1  216.84    3.20
   1  -1   1  224.45    3.12
   1  -1   1  243.71    3.80
   1   1   1  207.46    3.54
   1   1   1  271.15    3.49
  -1  -1  -2    8.51    0.66
  -1   1  -2    6.28    0.74
   1  -1   2    6.99    0.58
   1  -1   2    7.05    0.88
   1   1   2    6.97    0.89
   1   1   2    8.03    0.80
  -1  -1  -3  136.14    3.37
  -1  -1  -3  191.89    2.63
  -1   1  -3  154.20    3.50
   1  -1   3  154.25    2.24
   1  -1   3  144.21    3.48
   1   1   3  173.52    3.70
  -1  -1  -4  578.34    7.55
  -1   1  -4  601.78    7.65
   1  -1   4  590.51    5.17
   1  -1   4  521.34    7.20
   1   1   4  591.43    7.58
  -1  -1  -5   30.85    1.94
  -1   1  -5   35.62    2.09
   1  -1   5   33.22    2.03
   1   1   5   35.15    2.06
  -1  -1  -6   23.82    1.85
  -1   1  -6   31.39    2.14
   1  -1   6   22.24    1.79
   1   1   6   26.76    1.96
  -1  -1  -7   23.95    2.00
  -1   1  -7   27.31    2.12
   1  -1   7   19.67    1.81
   1   1   7   23.73    1.99
  -1  -1  -8   13.96    1.86
  -1   1  -8   14.91    2.02
   1  -1   8   11.69    1.71
   1   1   8   10.92    1.66
  -1  -1  -9    9.30    1.70
  -1   1  -9    9.61    1.82
   1  -1   9    9.01    1.66
   1   1   9    8.52    1.60
  -1   1 -10   67.06    3.90
   1  -1  10   57.65    3.57
   1   1  10   54.65    3.48
  -1  -1 -11   10.84    2.03
  -1   1 -11   10.33    2.07
   1  -1  11    9.55    1.88
   1   1  11    7.82    1.76
  -1  -1 -12    1.55    1.11
  -1   1 -12    0.33    0.90
   1  -1  12    0.76    0.77
   1   1  12    0.43    0.61
  -1  -1 -13   26.90    2.88
  -1   1 -13   30.70    3.08
   1  -1  13   18.99    2.34
   1   1  13   25.80    2.79
  -1  -1 -14    2.84    1.43
  -1   1 -14    4.97    1.71
   1  -1  14    0.99    0.89
   1   1  14    1.61    1.11
  -1  -1 -15    1.40    1.21
  -1   1 -15   -0.24    0.89
   1  -1  15    0.63    1.00
   1   1  15    0.25    0.63
  -1  -1 -16   18.12    3.19
  -1   1 -16   19.27    3.35
   1  -1  16   19.30    3.18
   1   1  16   17.02    3.04
  -1  -1 -17    6.49    2.19
  -1   1 -17    6.07    2.22
   1  -1  17    7.58    2.29
   1   1  17    6.93    2.26
  -1  -1 -18    1.94    1.58
  -1   1 -18    1.23    1.57
   1  -1  18    0.41    1.03
   1   1  18    0.72    0.97
  -1  -1 -19    2.19    1.87
  -1   1 -19    1.92    1.83
   1  -1  19    1.53    1.26
   1   1  19    1.84    1.36
  -1  -1 -20    0.26    1.90
   1  -1  20    1.18    1.34
   1   1  20    0.06    0.88
  -1   2  21    0.98    1.32
   1  -2 -21    1.73    1.82
  -1   2  20    0.42    1.09
   1  -2 -20    1.75    1.87
   1   2 -20    0.53    1.87
  -1   2  19    1.47    1.16
   1  -2 -19    3.53    1.98
   1   2 -19    3.06    2.03
  -1  -2  18    1.49    1.12
  -1   2  18    1.59    1.33
   1  -2 -18    2.75    1.67
   1   2 -18    0.69    1.23
  -1  -2  17    6.76    1.99
  -1   2  17    5.87    2.00
   1  -2 -17    7.75    2.20
   1   2 -17    7.47    2.36
  -1  -2  16    2.80    1.32
  -1   2  16    3.40    1.58
   1  -2 -16    3.77    1.41
   1   2 -16    5.00    1.80
  -1  -2  15    0.70    0.91
  -1   2  15    0.19    0.75
   1  -2 -15    2.25    1.26
   1   2 -15    0.58    1.03
  -1  -2  14    2.30    1.05
  -1   2  14    1.79    1.06
   1  -2 -14    2.86    1.21
   1   2 -14    2.75    1.36
  -1  -2  13    6.30    1.57
  -1   2  13    8.63    1.93
   1  -2 -13    8.45    1.88
   1   2 -13    8.12    2.03
  -1  -2  12    6.49    1.34
  -1  -2  12    4.91    1.33
  -1   2  12    6.67    1.68
   1  -2 -12    5.23    1.56
   1  -2 -12    5.61    1.27
   1   2 -12    7.35    1.86
  -1  -2  11    8.49    1.41
  -1  -2  11    8.40    1.57
  -1   2  11    6.66    1.60
   1  -2 -11    9.98    1.83
   1  -2 -11    9.55    1.52
   1   2 -11    9.64    1.94
  -1  -2  10    1.63    0.83
  -1  -2  10    1.50    0.76
  -1   2  10    1.74    0.86
   1  -2 -10    2.26    1.00
   1  -2 -10    2.31    0.92
   1   2 -10    2.11    1.07
  -1  -2   9    3.79    1.00
  -1  -2   9    3.64    1.01
  -1   2   9    4.50    1.22
   1  -2  -9    4.83    1.19
   1  -2  -9    4.89    1.13
   1   2  -9    4.69    1.42
  -1  -2   8   88.13    3.27
  -1  -2   8   96.51    3.43
  -1   2   8  102.43    4.07
   1  -2  -8  119.05    3.97
   1  -2  -8   95.88    3.43
   1   2  -8  129.11    4.70
  -1  -2   7   -0.34    0.47
  -1  -2   7    0.08    0.35
  -1   2   7   -0.14    0.38
   1  -2  -7   -0.23    0.44
   1  -2  -7   -0.25    0.51
   1   2  -7    0.57    0.65
  -1  -2   6  270.02    5.29
  -1  -2   6  279.87    4.80
  -1   2   6  294.90    6.06
   1  -2  -6  365.88    5.76
   1  -2  -6  306.58    5.68
   1   2  -6  387.25    7.15
  -1  -2   5    0.56    0.55
  -1  -2   5    0.41    0.36
  -1   2   5   -0.06    0.38
   1  -2  -5    0.26    0.44
   1  -2  -5    0.22    0.48
   1   2  -5    0.53    0.57
  -1  -2   4   79.90    2.71
  -1  -2   4   84.72    2.00
  -1   2   4   91.23    2.99
   1  -2  -4  117.60    2.52
   1  -2  -4   88.49    2.87
   1   2  -4  100.35    3.20
  -1  -2   3  141.89    3.46
  -1  -2   3  161.52    2.29
  -1   2   3  145.99    3.51
   1  -2  -3  195.51    2.71
   1  -2  -3  154.15    3.61
   1   2  -3  165.41    3.81
  -1  -2   2  259.95    4.49
  -1   2   2  287.47    4.68
   1  -2  -2  326.04    3.51
   1  -2  -2  255.99    4.47
   1   2  -2  278.57    4.64
  -1  -2   1    2.48    0.67
  -1   2   1    3.14    0.64
   1  -2  -1    2.55    0.29
   1  -2  -1    3.30    0.72
   1   2  -1    4.58    0.77
   1   2  -1    3.08    0.33
  -1  -2   0   11.27    0.97
  -1   2   0   10.15    0.59
   1  -2   0   10.99    0.97
   1   2   0   12.41    0.99
   1   2   0   11.47    0.68
  -1  -2  -1  140.27    2.99
  -1   2  -1  117.67    2.31
   1  -2   1  129.92    2.85
   1  -2   1  130.24    3.14
   1   2   1  139.74    3.15
   1   2   1  123.01    2.48
  -1  -2  -2  959.61    7.88
  -1   2  -2  731.22    6.93
   1  -2   2  743.64    6.74
   1  -2   2  801.29    8.24
   1   2   2  838.79    8.18
   1   2   2  893.24    7.93
  -1  -2  -3  254.31    3.86
  -1   2  -3  233.98    4.37
   1  -2   3  247.74    3.68
   1  -2   3  193.50    4.27
   1   2   3  221.97    4.45
   1   2   3  255.53    4.67
  -1  -2  -4   12.49    1.26
  -1  -2  -4   13.37    0.99
  -1   2  -4   13.56    1.28
   1  -2   4   14.63    0.97
   1  -2   4    9.68    1.14
   1   2   4   15.47    1.35
  -1  -2  -5  157.05    4.32
  -1  -2  -5  151.52    2.91
  -1   2  -5  191.17    4.80
   1  -2   5  194.86    3.14
   1  -2   5  150.36    4.31
   1   2   5  182.79    4.73
  -1  -2  -6    8.93    1.37
  -1  -2  -6    9.00    0.81
  -1   2  -6   10.68    1.54
   1  -2   6   11.69    0.86
   1  -2   6    9.02    1.38
   1   2   6   12.31    1.60
  -1  -2  -7   77.28    3.46
  -1  -2  -7   82.42    2.16
  -1   2  -7   88.12    3.78
   1  -2   7   99.68    2.19
   1  -2   7   64.57    3.20
   1   2   7   79.46    3.62
  -1  -2  -8   97.79    4.13
  -1  -2  -8  113.87    2.54
  -1   2  -8  124.17    4.77
   1  -2   8  134.51    2.50
   1  -2   8   96.46    4.13
   1   2   8  107.52    4.44
  -1  -2  -9    2.21    1.04
  -1   2  -9    3.14    1.19
   1  -2   9    2.56    1.02
   1   2   9    2.69    1.09
  -1  -2 -10    5.04    1.51
  -1   2 -10    7.15    1.70
   1  -2  10    3.49    1.21
   1   2  10    4.94    1.41
  -1  -2 -11    9.63    1.93
  -1   2 -11   13.21    2.29
   1  -2  11    8.21    1.77
   1   2  11   12.14    2.13
  -1  -2 -12    3.98    1.41
  -1   2 -12    3.40    1.33
   1  -2  12    1.51    1.03
   1   2  12    3.72    1.30
  -1  -2 -13    0.93    0.98
  -1   2 -13    0.12    0.80
   1  -2  13    0.43    0.66
   1   2  13    0.46    0.70
  -1  -2 -14    1.90    1.34
  -1   2 -14    2.30    1.24
   1  -2  14    1.08    1.03
   1   2  14    1.06    0.92
  -1  -2 -15    9.63    2.38
  -1   2 -15    9.09    2.31
   1  -2  15    5.52    1.76
   1   2  15    6.81    2.04
  -1  -2 -16    0.03    1.18
  -1   2 -16    0.37    1.10
   1  -2  16    0.38    0.89
   1   2  16    0.02    0.69
  -1  -2 -17    2.61    1.54
  -1   2 -17    1.21    1.49
   1  -2  17    0.84    0.92
   1   2  17    0.87    0.83
  -1  -2 -18    5.80    2.38
  -1   2 -18    2.49    1.83
   1  -2  18    3.63    1.68
   1   2  18    5.12    1.98
  -1  -2 -19    2.34    1.82
  -1   2 -19    3.55    2.05
   1  -2  19    0.63    1.13
   1   2  19    1.31    1.30
  -1  -2 -20    3.50    2.20
   1  -2  20    1.30    1.16
  -1   3  20   -0.27    1.01
   1   3 -20    0.48    1.75
  -1   3  19    1.75    1.29
   1  -3 -19    1.05    1.61
   1   3 -19    1.99    1.75
  -1   3  18    0.93    1.04
   1  -3 -18    1.82    1.49
   1   3 -18    1.10    1.57
  -1  -3  17    7.48    2.04
  -1   3  17    6.84    2.17
   1  -3 -17    7.44    2.16
   1   3 -17   11.95    2.80
  -1  -3  16    0.30    0.78
  -1   3  16    0.14    0.70
   1  -3 -16    1.05    1.19
   1   3 -16    1.15    1.21
  -1  -3  15    0.03    0.68
  -1   3  15    1.66    1.05
   1  -3 -15    2.51    1.29
   1   3 -15    1.39    1.20
  -1  -3  14    1.14    0.81
  -1   3  14    1.47    0.95
   1  -3 -14    2.34    1.24
   1   3 -14    0.45    0.97
  -1  -3  13   25.68    2.48
  -1   3  13   26.55    2.74
   1  -3 -13   29.32    2.68
   1   3 -13   34.25    3.21
  -1  -3  12   15.37    1.74
  -1  -3  12   15.35    1.84
  -1   3  12   17.34    2.14
   1  -3 -12   18.28    2.10
   1  -3 -12   15.11    1.70
   1   3 -12   18.03    2.64
  -1  -3  11   23.94    2.04
  -1  -3  11   21.67    2.03
  -1   3  11   28.28    2.63
   1  -3 -11   27.03    2.40
   1  -3 -11   22.63    2.02
   1   3 -11   26.87    2.61
  -1  -3  10    9.35    1.51
  -1  -3  10    8.91    1.48
  -1   3  10   10.99    1.87
   1  -3 -10   11.35    1.72
   1  -3 -10    9.31    1.51
   1   3 -10   10.90    1.98
  -1  -3   9    0.37    0.65
  -1  -3   9   -0.35    0.39
  -1   3   9    0.33    0.61
   1  -3  -9   -0.24    0.52
   1  -3  -9    0.55    0.64
   1   3  -9    0.10    0.71
  -1  -3   8   24.55    1.93
  -1  -3   8   26.59    1.86
  -1   3   8   30.19    2.36
   1  -3  -8   33.12    2.11
   1  -3  -8   31.35    2.15
   1   3  -8   35.86    2.64
  -1  -3   7   82.92    3.27
  -1  -3   7   89.13    3.02
  -1   3   7   95.25    3.91
   1  -3  -7  114.38    3.44
   1  -3  -7   94.87    3.52
   1   3  -7  119.92    4.45
  -1  -3   6    0.71    0.62
  -1  -3   6    0.29    0.37
  -1   3   6    0.80    0.61
   1  -3  -6    0.59    0.48
   1  -3  -6   -0.10    0.45
   1   3  -6    0.84    0.67
  -1  -3   5   -0.12    0.50
  -1  -3   5    0.25    0.35
  -1   3   5   -0.03    0.36
   1  -3  -5   -0.03    0.33
   1  -3  -5   -0.19    0.47
   1   3  -5   -0.11    0.42
  -1  -3   4    2.61    0.86
  -1  -3   4    3.06    0.54
  -1   3   4    3.31    0.86
   1  -3  -4    3.02    0.54
   1  -3  -4    1.78    0.76
   1   3  -4    3.18    0.93
  -1  -3   3   16.97    1.40
  -1  -3   3   20.92    0.96
  -1   3   3   20.17    1.52
   1  -3  -3   23.60    0.81
   1  -3  -3   15.17    1.37
   1   3  -3   20.95    1.57
  -1  -3   2   19.64    1.50
  -1   3   2   22.54    1.54
   1  -3  -2   22.61    1.59
   1   3  -2   27.99    1.69
   1   3  -2   22.88    0.94
  -1  -3   1   47.04    2.12
  -1   3   1   58.49    2.36
   1  -3  -1   52.23    2.27
   1   3  -1   71.33    2.50
   1   3  -1   61.06    1.56
  -1  -3   0   -0.32    0.43
  -1   3   0    0.12    0.24
  -1   3   0    0.05    0.37
   1  -3   0    0.01    0.47
   1   3   0   -0.10    0.40
   1   3   0    0.05    0.29
  -1  -3  -1    3.57    0.88
  -1   3  -1    3.08    0.54
   1  -3   1    3.44    0.81
   1  -3   1    3.88    0.83
   1   3   1    3.41    0.78
   1   3   1    4.26    0.70
  -1  -3  -2   40.49    1.95
  -1   3  -2   34.59    1.59
   1  -3   2   35.09    1.79
   1  -3   2   37.57    2.00
   1   3   2   39.00    1.91
   1   3   2   36.07    1.76
  -1  -3  -3  129.39    3.31
  -1   3  -3  155.47    3.68
   1  -3   3  102.71    2.88
   1  -3   3  108.69    3.45
   1   3   3  138.00    3.67
   1   3   3  146.14    3.76
  -1  -3  -4    8.29    1.06
  -1   3  -4    6.77    1.11
   1  -3   4    7.90    0.93
   1  -3   4    5.03    1.00
   1   3   4    8.03    1.19
   1   3   4    7.13    1.11
  -1  -3  -5   13.85    1.43
  -1  -3  -5   15.33    1.20
  -1   3  -5   16.46    1.54
   1  -3   5   15.97    1.24
   1  -3   5   11.36    1.30
   1   3   5   18.44    1.67
  -1  -3  -6   28.38    2.09
  -1  -3  -6   28.05    1.58
  -1   3  -6   34.26    2.31
   1  -3   6   34.41    1.70
   1  -3   6   22.69    1.91
   1   3   6   32.88    2.30
  -1  -3  -7  149.56    4.82
  -1  -3  -7  153.53    3.59
  -1   3  -7  192.82    5.66
   1  -3   7  185.85    3.77
   1  -3   7  127.46    4.58
   1   3   7  174.12    5.46
  -1  -3  -8   50.77    3.02
  -1  -3  -8   54.38    2.19
  -1   3  -8   58.68    3.39
   1  -3   8   61.76    2.23
   1  -3   8   45.94    2.94
   1   3   8   52.69    3.22
  -1  -3  -9    7.65    1.63
  -1  -3  -9    7.34    1.01
  -1   3  -9    7.54    1.69
   1  -3   9    5.99    1.46
   1   3   9    6.83    1.58
  -1  -3 -10    3.75    1.32
  -1   3 -10    6.00    1.61
   1  -3  10    4.27    1.38
   1   3  10    3.40    1.29
  -1  -3 -11    1.17    0.93
  -1   3 -11    1.82    1.03
   1  -3  11    1.65    0.97
   1   3  11    2.79    1.33
  -1  -3 -12   17.25    2.53
  -1   3 -12   19.49    2.41
   1  -3  12   15.11    2.38
   1   3  12   19.19    2.72
  -1  -3 -13   33.58    3.13
  -1   3 -13   38.55    3.49
   1  -3  13   25.30    2.73
   1   3  13   29.99    3.09
  -1  -3 -14    3.47    1.41
  -1   3 -14    2.51    1.26
   1  -3  14    0.55    0.85
   1   3  14    1.77    1.25
  -1  -3 -15    1.17    1.33
  -1   3 -15    0.63    0.91
   1  -3  15   -0.04    0.76
   1   3  15   -0.16    0.64
  -1  -3 -16    0.97    1.25
  -1   3 -16   -0.19    0.84
   1  -3  16    0.96    0.94
   1   3  16   -0.18    0.83
  -1  -3 -17    1.67    1.52
  -1   3 -17    0.95    1.07
   1  -3  17    0.29    0.95
   1   3  17    0.16    0.90
  -1  -3 -18    2.36    1.68
  -1   3 -18    1.45    1.41
   1  -3  18    2.79    1.48
   1   3  18    1.10    1.26
  -1  -3 -19    5.00    2.36
  -1   3 -19    8.00    2.69
   1  -3  19    3.79    1.75
   1   3  19    5.91    2.16
  -1  -3 -20    1.77    1.96
   1  -3  20    0.97    1.44
  -1   4  20    0.48    1.13
  -1   4  19    0.37    1.02
   1   4 -19    1.02    1.43
  -1   4  18    0.49    0.98
   1   4 -18    0.63    1.31
  -1   4  17    0.89    1.10
   1   4 -17    1.47    1.47
  -1   4  16    3.91    1.63
   1  -4 -16    4.83    1.77
   1   4 -16    3.93    1.77
  -1  -4  15    4.34    1.41
  -1   4  15    4.21    1.56
   1  -4 -15    4.72    1.58
   1   4 -15    6.04    1.98
  -1  -4  14    2.98    1.15
  -1   4  14    2.42    1.22
   1  -4 -14    4.31    1.50
   1   4 -14    5.29    1.73
  -1  -4  13    0.94    0.75
  -1   4  13    0.93    0.81
   1  -4 -13    0.63    0.96
   1   4 -13    2.29    1.06
  -1  -4  12    1.57    0.96
  -1  -4  12    2.35    1.00
  -1   4  12    2.11    1.09
   1  -4 -12    0.49    0.88
   1  -4 -12    1.57    0.99
   1   4 -12    0.75    0.69
  -1  -4  11    0.41    0.73
  -1  -4  11   -0.03    0.49
  -1   4  11    1.10    0.73
   1  -4 -11    0.73    0.82
   1  -4 -11    0.08    0.69
   1   4 -11    0.52    0.58
  -1  -4  10    7.02    1.46
  -1  -4  10    5.51    1.20
  -1   4  10    5.77    1.52
   1  -4 -10    6.97    1.42
   1  -4 -10    6.01    1.39
   1   4 -10    4.23    1.32
  -1  -4   9    2.06    0.98
  -1  -4   9    2.13    0.79
  -1   4   9    2.55    1.08
   1  -4  -9    2.36    0.91
   1  -4  -9    2.60    1.00
   1   4  -9    2.00    1.02
  -1  -4   8   18.89    1.83
  -1  -4   8   14.72    1.42
  -1   4   8   17.81    1.92
   1  -4  -8   19.16    1.60
   1  -4  -8   16.55    1.73
   1   4  -8   18.27    2.02
  -1  -4   7   39.72    2.50
  -1  -4   7   43.19    2.17
  -1   4   7   46.91    2.94
   1  -4  -7   51.11    2.27
   1  -4  -7   43.53    2.60
   1   4  -7   48.75    3.00
  -1  -4   6    3.62    1.09
  -1  -4   6    3.94    0.78
  -1   4   6    3.35    1.06
   1  -4  -6    5.27    0.82
   1  -4  -6    2.66    0.98
   1   4  -6    4.97    1.27
  -1  -4   5    0.95    0.71
  -1  -4   5    0.33    0.39
  -1   4   5    0.17    0.45
   1  -4  -5    0.36    0.39
   1  -4  -5    0.33    0.57
   1   4  -5    0.79    0.70
  -1  -4   4    6.86    1.27
  -1  -4   4    9.51    0.87
  -1   4   4   10.79    1.47
   1  -4  -4    8.48    0.67
   1  -4  -4    9.32    1.41
   1   4  -4   10.24    1.46
  -1  -4   3  125.16    3.99
  -1   4   3  133.97    4.15
   1  -4  -3  128.23    4.04
   1   4  -3  159.57    4.34
   1   4  -3  144.41    2.91
  -1  -4   2  185.37    4.76
  -1   4   2  214.50    5.09
   1  -4  -2  175.11    4.60
   1   4  -2  233.69    5.01
   1   4  -2  199.70    3.37
  -1  -4   1   56.78    2.63
  -1   4   1   65.22    2.77
   1  -4  -1   57.35    2.63
   1   4  -1   77.46    2.82
   1   4  -1   68.49    2.08
  -1  -4   0   25.54    1.86
  -1   4   0   40.53    1.25
  -1   4   0   27.34    1.85
   1  -4   0   21.28    1.69
   1   4   0   32.88    1.86
   1   4   0   26.48    1.44
  -1  -4  -1   28.09    1.89
  -1   4  -1   33.75    1.41
  -1   4  -1   26.85    1.83
   1  -4   1   22.09    1.70
   1   4   1   36.00    1.94
   1   4   1   28.95    1.62
  -1  -4  -2  101.95    3.41
  -1   4  -2  127.10    3.08
   1  -4   2   84.93    3.09
   1  -4   2  108.94    3.62
   1   4   2  122.36    3.50
   1   4   2  110.52    3.27
  -1  -4  -3  121.07    3.68
  -1   4  -3  131.54    3.51
   1  -4   3  125.35    3.69
   1  -4   3  121.30    3.93
   1   4   3  127.07    3.69
   1   4   3  144.91    4.02
  -1  -4  -4   69.02    2.78
  -1   4  -4   80.37    3.03
   1  -4   4   68.99    2.76
   1  -4   4   66.08    3.02
   1   4   4   70.05    2.89
   1   4   4   79.03    3.21
  -1  -4  -5    2.78    0.90
  -1  -4  -5    3.63    0.93
  -1   4  -5    4.55    1.07
   1  -4   5    4.46    0.97
   1  -4   5    4.30    1.07
   1   4   5    5.00    1.18
  -1  -4  -6   15.15    1.66
  -1  -4  -6   16.41    1.45
  -1   4  -6   18.70    1.77
   1  -4   6   16.19    1.42
   1  -4   6   14.41    1.61
   1   4   6   19.82    1.92
  -1  -4  -7   78.06    3.57
  -1  -4  -7   86.92    3.14
  -1   4  -7   94.61    4.06
   1  -4   7   75.28    3.66
   1   4   7   96.50    4.22
  -1  -4  -8   62.78    3.37
  -1  -4  -8   62.25    2.69
  -1   4  -8   74.36    3.86
   1  -4   8   54.92    3.29
   1   4   8   70.23    3.83
  -1  -4  -9   14.90    1.85
  -1  -4  -9   15.02    1.42
  -1   4  -9   14.87    2.23
   1  -4   9   12.65    1.97
   1   4   9   14.43    2.14
  -1  -4 -10    7.46    1.70
  -1   4 -10    7.85    1.80
   1  -4  10    6.32    1.53
   1   4  10    5.45    1.60
  -1  -4 -11    2.57    1.15
  -1   4 -11    2.42    1.15
   1  -4  11    1.67    0.99
   1   4  11    2.40    1.22
  -1  -4 -12    2.31    1.20
  -1   4 -12    4.60    1.52
   1  -4  12    2.42    1.20
   1   4  12    3.96    1.55
  -1  -4 -13    6.51    1.86
  -1   4 -13    9.11    2.26
   1  -4  13    6.31    1.81
   1   4  13    8.97    2.20
  -1  -4 -14    4.05    1.66
  -1   4 -14    4.65    1.64
   1  -4  14    2.46    1.29
   1   4  14    4.95    1.77
  -1  -4 -15    1.55    1.29
  -1   4 -15    1.60    1.05
   1  -4  15    0.55    0.91
   1   4  15    0.90    0.88
  -1  -4 -16    1.74    1.32
  -1   4 -16    0.04    0.91
   1  -4  16    0.41    0.89
   1   4  16    0.65    0.93
  -1  -4 -17    2.08    1.39
  -1   4 -17   -0.43    0.84
   1  -4  17   -0.26    0.86
   1   4  17    0.80    1.11
  -1  -4 -18    1.94    1.77
  -1   4 -18    1.37    1.20
   1  -4  18    1.73    1.34
   1   4  18    2.61    1.67
  -1  -4 -19    2.10    2.09
  -1   4 -19   -0.36    1.02
   1  -4  19    0.20    0.97
   1   4  19    0.52    1.07
  -1  -4 -20    3.07    2.19
   1  -4  20    1.13    1.41
  -1   5  19    0.12    1.13
   1   5 -19    1.81    1.77
  -1   5  18    1.84    1.28
   1   5 -18    0.12    1.00
  -1   5  17    0.51    0.97
   1   5 -17    1.19    1.02
  -1   5  16    8.83    2.40
   1   5 -16    6.62    2.00
  -1   5  15    8.00    2.26
   1   5 -15    7.82    2.17
  -1   5  14    2.22    1.28
   1   5 -14    1.69    0.98
  -1  -5  13    3.07    1.22
  -1   5  13    3.65    1.43
   1   5 -13    7.39    2.01
  -1  -5  12   21.20    2.24
  -1  -5  12   21.47    2.15
  -1   5  12   22.16    2.60
   1  -5 -12   22.29    2.21
   1  -5 -12   19.69    2.12
   1   5 -12   20.57    2.45
  -1  -5  11   -0.30    0.80
  -1  -5  11   -0.09    0.53
  -1   5  11    0.82    0.84
   1  -5 -11    0.53    0.72
   1  -5 -11   -0.18    0.71
   1   5 -11   -0.43    0.50
  -1  -5  10    3.06    1.24
  -1  -5  10    2.45    0.94
  -1   5  10    3.03    1.13
   1  -5 -10    2.62    1.05
   1  -5 -10    4.45    1.32
   1   5 -10    2.11    1.03
  -1  -5   9    7.70    1.65
  -1  -5   9    9.49    1.43
  -1   5   9    8.56    1.79
   1  -5  -9   10.15    1.45
   1  -5  -9    7.64    1.61
   1   5  -9    7.35    1.70
  -1  -5   8   45.68    2.91
  -1  -5   8   48.45    2.54
  -1   5   8   55.31    3.51
   1  -5  -8   52.47    2.49
   1  -5  -8   49.11    3.03
   1   5  -8   56.72    3.54
  -1  -5   7   26.79    2.27
  -1  -5   7   30.53    1.90
  -1   5   7   32.62    2.62
   1  -5  -7   32.80    1.83
   1  -5  -7   28.85    2.31
   1   5  -7   36.43    2.73
  -1  -5   6    0.22    0.71
  -1  -5   6    0.22    0.37
  -1   5   6   -0.09    0.47
   1  -5  -6    0.58    0.49
   1  -5  -6    0.23    0.64
   1   5  -6    0.43    0.60
  -1  -5   5   11.42    1.73
  -1  -5   5   13.40    1.17
  -1   5   5   13.47    1.83
   1  -5  -5   13.41    0.98
   1  -5  -5   14.49    1.66
   1   5  -5   14.56    1.61
  -1  -5   4    5.56    1.34
  -1   5   4    5.73    1.27
   1  -5  -4    4.67    0.54
   1  -5  -4    6.45    1.34
   1   5  -4    6.72    1.33
   1   5  -4    5.62    0.91
  -1  -5   3  123.19    4.35
  -1   5   3  151.70    4.79
   1  -5  -3  124.80    4.36
   1   5  -3  160.79    4.64
   1   5  -3  140.20    3.30
  -1  -5   2    0.28    0.74
  -1   5   2   -0.11    0.51
   1  -5  -2   -0.27    0.50
   1   5  -2    0.00    0.48
   1   5  -2    0.08    0.40
  -1  -5   1   15.01    1.60
  -1   5   1   18.70    0.80
  -1   5   1   18.69    1.69
   1  -5  -1   15.55    1.66
   1   5  -1   23.54    1.76
   1   5  -1   17.43    1.31
  -1  -5   0    5.08    1.23
  -1   5   0    5.40    0.66
  -1   5   0    5.03    1.11
   1  -5   0    3.82    1.12
   1   5   0    5.79    1.08
   1   5   0    5.02    0.91
  -1  -5  -1  126.33    4.24
  -1   5  -1  180.53    3.43
  -1   5  -1  134.99    4.31
   1  -5   1  106.83    3.88
   1   5   1  152.87    4.12
   1   5   1  129.84    3.63
  -1  -5  -2   39.90    2.45
  -1   5  -2   54.62    2.18
   1  -5   2   40.14    2.44
   1   5   2   47.99    2.36
   1   5   2   42.76    2.27
  -1  -5  -3   51.73    2.74
  -1   5  -3   72.25    2.75
   1  -5   3   46.07    2.57
   1  -5   3   56.05    2.88
   1   5   3   67.49    2.86
   1   5   3   67.94    2.99
  -1  -5  -4   46.70    2.59
  -1   5  -4   56.20    2.67
   1  -5   4   45.00    2.57
   1  -5   4   46.32    2.70
   1   5   4   48.71    2.51
   1   5   4   53.95    2.85
  -1  -5  -5   17.91    1.69
  -1   5  -5   24.69    1.97
   1  -5   5   15.29    1.56
   1  -5   5   14.14    1.61
   1   5   5   21.34    1.79
   1   5   5   20.87    1.91
  -1  -5  -6    4.09    1.10
  -1  -5  -6    7.47    1.33
  -1   5  -6    6.50    1.37
   1  -5   6    6.90    1.28
   1  -5   6    4.00    1.17
   1   5   6    6.68    1.47
  -1  -5  -7   24.91    2.14
  -1  -5  -7   23.97    1.92
  -1   5  -7   26.12    2.26
   1  -5   7   20.60    2.05
   1   5   7   27.70    2.42
  -1  -5  -8   55.11    3.24
  -1  -5  -8   54.54    2.83
  -1   5  -8   65.32    3.69
   1  -5   8   40.76    2.90
   1   5   8   56.35    3.57
  -1  -5  -9    1.19    0.91
  -1  -5  -9    1.08    0.82
  -1   5  -9    0.82    0.74
   1  -5   9    0.92    0.79
   1  -5   9    1.02    0.79
   1   5   9    1.16    0.89
  -1  -5 -10    3.04    1.27
  -1   5 -10    2.31    1.04
   1  -5  10    3.09    1.13
   1   5  10    3.92    1.42
  -1  -5 -11    8.69    1.84
  -1   5 -11   10.27    2.18
   1  -5  11    7.31    1.75
   1   5  11    9.49    2.07
  -1  -5 -12   18.67    2.61
  -1   5 -12   20.65    2.97
   1  -5  12   19.55    2.72
   1   5  12   23.49    3.19
  -1  -5 -13   11.43    2.31
  -1   5 -13   12.56    2.56
   1  -5  13    8.54    2.04
   1   5  13   12.90    2.65
  -1  -5 -14    2.90    1.34
  -1   5 -14    2.14    1.24
   1  -5  14    1.53    0.98
   1   5  14    3.55    1.64
  -1  -5 -15    5.55    1.95
  -1   5 -15    4.49    1.65
   1  -5  15    2.64    1.32
   1   5  15    3.85    1.72
  -1  -5 -16    2.92    1.78
  -1   5 -16    1.72    1.19
   1  -5  16    1.48    1.23
   1   5  16    2.36    1.42
  -1  -5 -17    4.23    1.84
  -1   5 -17    2.43    1.48
   1  -5  17    1.53    1.16
   1   5  17    2.87    1.52
  -1  -5 -18    0.64    1.69
  -1   5 -18    0.33    1.09
   1  -5  18    0.65    1.00
   1   5  18    0.37    1.19
  -1  -5 -19    2.15    2.08
   1  -5  19   -0.53    1.01
  -1   6  19    0.14    1.09
  -1   6  18   -0.28    0.77
   1   6 -18    2.95    1.34
  -1   6  17    0.96    0.89
   1   6 -17    0.98    1.12
  -1   6  16    4.29    1.72
   1   6 -16    3.62    1.59
  -1   6  15    2.39    1.25
   1   6 -15    1.43    1.02
  -1   6  14   18.55    3.08
   1   6 -14   15.51    2.93
  -1   6  13   -0.11    0.64
   1   6 -13    0.40    0.78
  -1  -6  12    2.87    1.37
  -1   6  12    0.70    0.87
   1  -6 -12    0.36    0.82
   1   6 -12    2.41    1.18
  -1  -6  11    3.87    1.52
  -1   6  11    2.62    1.31
   1  -6 -11    3.64    1.32
   1   6 -11    1.97    1.05
  -1  -6  10   24.56    2.49
  -1  -6  10   23.91    2.11
  -1   6  10   30.26    2.91
   1  -6 -10   25.50    2.47
   1   6 -10   32.23    2.94
  -1  -6   9   -0.21    0.85
  -1  -6   9    0.06    0.44
  -1   6   9    0.39    0.58
   1  -6  -9    0.68    0.82
   1   6  -9   -0.31    0.54
  -1  -6   8   18.32    2.16
  -1  -6   8   19.60    1.72
  -1   6   8   17.32    2.12
   1  -6  -8   20.63    2.13
   1   6  -8   22.59    2.28
  -1  -6   7    1.10    1.02
  -1  -6   7    0.93    0.52
  -1   6   7    0.55    0.82
   1  -6  -7    0.97    0.82
   1   6  -7    0.16    0.65
  -1  -6   6   85.10    4.12
  -1  -6   6  113.16    3.64
  -1   6   6  104.19    4.68
   1  -6  -6  110.29    2.84
   1  -6  -6   87.71    4.12
   1   6  -6  118.35    4.78
  -1  -6   5    3.48    1.29
  -1   6   5    3.88    1.21
   1  -6  -5    2.92    0.58
   1  -6  -5    3.42    1.18
   1   6  -5    3.63    1.18
   1   6  -5    2.08    0.78
  -1  -6   4   13.69    2.02
  -1   6   4   13.57    1.69
   1  -6  -4   11.06    0.73
   1  -6  -4   14.06    1.96
   1   6  -4   13.24    1.58
   1   6  -4   12.86    1.23
  -1  -6   3   14.60    2.03
  -1   6   3   13.36    1.63
   1  -6  -3   12.26    1.81
   1   6  -3   13.96    1.56
   1   6  -3   12.04    1.21
  -1  -6   2   88.17    3.96
  -1   6   2  117.14    4.46
   1  -6  -2   98.76    4.18
   1   6  -2  135.64    4.38
   1   6  -2  116.14    3.45
  -1  -6   1   78.00    3.74
  -1   6   1   83.41    1.90
  -1   6   1   85.19    3.77
   1  -6  -1   66.11    3.41
   1   6  -1   97.44    3.62
   1   6  -1   85.50    3.03
  -1  -6   0    0.07    0.73
  -1   6   0    0.21    0.38
  -1   6   0   -0.21    0.47
   1  -6   0   -0.21    0.65
   1   6   0   -0.07    0.54
   1   6   0    0.24    0.47
  -1  -6  -1  104.64    4.22
  -1   6  -1  165.86    3.53
  -1   6  -1  131.53    4.60
   1  -6   1  110.76    4.33
   1   6   1  142.35    4.23
   1   6   1  124.39    3.92
  -1  -6  -2   54.81    3.12
  -1   6  -2   85.83    2.87
  -1   6  -2   61.40    3.20
   1  -6   2   56.37    3.14
   1   6   2   74.80    3.10
   1   6   2   74.22    3.22
  -1  -6  -3   14.00    1.68
  -1   6  -3   16.26    1.44
   1  -6   3   14.68    1.93
   1  -6   3   17.35    1.79
   1   6   3   15.95    1.55
   1   6   3   15.29    1.63
  -1  -6  -4   19.84    1.96
  -1   6  -4   22.34    1.80
   1  -6   4   16.09    1.84
   1  -6   4   16.89    1.80
   1   6   4   16.31    1.57
   1   6   4   20.88    1.96
  -1  -6  -5   12.27    1.79
  -1   6  -5   13.53    1.54
   1  -6   5   13.86    1.87
   1  -6   5   10.48    1.71
   1   6   5   11.21    1.57
   1   6   5   14.00    1.93
  -1  -6  -6   58.99    3.13
  -1  -6  -6   61.75    3.30
  -1   6  -6   73.77    3.58
   1  -6   6   55.13    3.29
   1   6   6   70.77    3.79
  -1  -6  -7   27.06    2.26
  -1  -6  -7   24.48    2.14
  -1   6  -7   28.56    2.44
   1  -6   7   23.00    2.10
   1  -6   7   19.88    2.09
   1   6   7   25.34    2.44
  -1  -6  -8    8.35    1.65
  -1  -6  -8    9.91    1.65
  -1   6  -8    7.91    1.71
   1  -6   8    7.65    1.64
   1   6   8   11.79    2.05
  -1  -6  -9    0.58    0.82
  -1  -6  -9    0.13    0.66
  -1   6  -9    0.46    0.60
   1  -6   9   -0.31    0.76
   1  -6   9    0.71    0.61
   1   6   9    0.24    0.72
  -1  -6 -10    3.21    1.23
  -1   6 -10    3.19    1.29
   1  -6  10    1.64    0.99
   1   6  10    3.73    1.44
  -1  -6 -11    4.19    1.46
  -1   6 -11    3.68    1.35
   1  -6  11    2.93    1.30
   1   6  11    3.63    1.51
  -1  -6 -12   21.37    2.48
  -1   6 -12   24.31    2.78
   1  -6  12   19.59    2.73
   1   6  12   24.85    2.92
  -1  -6 -13    1.14    1.09
  -1   6 -13    0.46    0.82
   1  -6  13   -0.03    0.73
   1   6  13    1.11    1.14
  -1  -6 -14   17.81    2.82
  -1   6 -14   17.79    3.09
   1  -6  14   12.55    2.47
   1   6  14   19.45    3.28
  -1  -6 -15    1.17    1.28
  -1   6 -15    0.34    1.09
   1  -6  15    0.31    0.90
   1   6  15    0.44    0.96
  -1  -6 -16    1.20    1.63
  -1   6 -16   -0.06    0.85
   1  -6  16    0.91    1.13
   1   6  16    1.26    1.36
  -1   6 -17    0.71    1.08
   1  -6  17    0.69    1.04
   1   6  17    0.18    1.42
  -1   6 -18   -0.46    0.89
   1  -6  18    2.07    1.38
   1   6  18    0.15    1.43
  -1   7  18    2.36    1.52
   1   7 -18    2.78    1.51
  -1   7  17    0.77    1.14
   1   7 -17    2.08    1.40
  -1   7  16    1.66    1.21
   1   7 -16    4.71    1.78
  -1   7  15   14.45    3.05
   1   7 -15   13.01    2.95
  -1   7  14    2.31    1.33
   1   7 -14    7.23    2.13
  -1   7  13    1.80    1.21
   1   7 -13   -0.01    0.69
  -1  -7  12    3.64    1.55
  -1   7  12    2.37    1.16
   1  -7 -12    3.24    1.34
   1   7 -12    1.96    1.20
  -1  -7  11    6.28    1.85
  -1   7  11    6.79    1.92
   1  -7 -11    3.98    1.46
   1   7 -11    4.44    1.54
  -1   7  10   36.94    3.36
   1  -7 -10   35.86    3.03
   1   7 -10   41.56    3.45
  -1  -7   9   29.78    2.78
  -1   7   9   40.09    3.39
   1   7  -9   39.67    3.24
  -1  -7   8    0.85    0.96
  -1  -7   8    0.76    0.66
  -1   7   8   -0.31    0.61
   1  -7  -8    0.12    0.62
   1   7  -8    0.48    0.67
  -1  -7   7   17.68    2.49
  -1  -7   7   22.84    1.89
  -1   7   7   23.41    2.53
   1  -7  -7   20.61    2.19
   1   7  -7   24.38    2.36
  -1  -7   6    0.81    1.08
  -1   7   6    0.26    0.65
   1  -7  -6    0.13    0.70
   1   7  -6    0.02    0.53
   1   7  -6    0.25    0.61
  -1  -7   5    4.85    1.61
  -1   7   5    3.91    1.28
   1  -7  -5    5.15    1.49
   1   7  -5    5.90    1.46
   1   7  -5    4.74    1.08
  -1  -7   4   -0.38    0.92
  -1   7   4    0.83    0.83
   1  -7  -4    0.09    0.70
   1   7  -4    0.33    0.61
   1   7  -4    0.42    0.53
  -1  -7   3   26.57    2.50
  -1   7   3   39.68    2.92
   1  -7  -3   31.51    2.65
   1   7  -3   45.79    2.85
   1   7  -3   33.08    2.07
  -1  -7   2    6.64    1.67
  -1   7   2   11.39    2.00
   1  -7  -2    9.27    1.78
   1   7  -2    9.77    1.59
   1   7  -2   10.51    1.42
  -1  -7   1   34.22    2.77
  -1   7   1   40.42    1.53
  -1   7   1   42.20    2.87
   1  -7  -1   35.27    2.73
   1   7  -1   47.35    2.71
   1   7  -1   41.16    2.37
  -1  -7   0    0.84    0.89
  -1   7   0    0.55    0.45
  -1   7   0    0.38    0.68
   1  -7   0    0.50    0.81
   1   7   0    1.13    0.73
   1   7   0    0.40    0.60
  -1  -7  -1   27.07    2.47
  -1   7  -1   36.40    1.83
  -1   7  -1   30.28    2.44
   1  -7   1   24.65    2.34
   1   7   1   33.72    2.24
   1   7   1   33.50    2.27
  -1  -7  -2    3.42    1.29
  -1   7  -2    4.27    0.92
  -1   7  -2    2.00    0.98
   1  -7   2    2.35    1.23
   1   7   2    3.34    1.05
   1   7   2    4.06    1.13
  -1  -7  -3   54.41    3.37
  -1   7  -3   73.51    3.04
  -1   7  -3   51.98    3.17
   1  -7   3   49.28    3.22
   1   7   3   63.26    3.06
   1   7   3   66.50    3.42
  -1  -7  -4    3.52    1.30
  -1   7  -4    4.99    1.19
   1  -7   4    4.01    1.43
   1   7   4    4.61    1.18
   1   7   4    4.95    1.40
  -1  -7  -5   27.90    2.49
  -1   7  -5   29.77    2.29
   1  -7   5   24.41    2.39
   1  -7   5   21.35    2.14
   1   7   5   26.61    2.12
   1   7   5   31.54    2.63
  -1  -7  -6    2.55    1.12
  -1   7  -6    5.22    1.39
   1  -7   6    3.43    1.37
   1  -7   6    2.97    1.18
   1   7   6    3.76    1.37
  -1  -7  -7    2.09    1.04
  -1  -7  -7    2.03    1.06
  -1   7  -7    1.78    0.92
   1  -7   7    0.93    1.07
   1  -7   7    1.34    0.86
   1   7   7    1.79    1.01
  -1  -7  -8   25.02    2.39
  -1  -7  -8   23.31    2.29
  -1   7  -8   25.81    2.40
   1  -7   8   21.68    2.32
   1   7   8   25.66    2.66
  -1  -7  -9   14.41    2.15
  -1  -7  -9   13.95    2.13
  -1   7  -9   15.85    2.36
   1  -7   9   11.23    1.99
   1  -7   9   12.26    2.14
   1   7   9   16.55    2.58
  -1  -7 -10   29.78    2.70
  -1   7 -10   31.70    2.95
   1  -7  10   20.13    2.37
   1   7  10   32.97    3.18
  -1  -7 -11    2.61    1.31
  -1   7 -11    2.20    1.13
   1  -7  11    1.95    1.10
   1   7  11    2.15    1.17
  -1  -7 -12    4.09    1.50
  -1   7 -12    2.72    1.31
   1  -7  12    2.59    1.26
   1   7  12    5.24    1.88
  -1   7 -13   -0.68    0.66
   1  -7  13    0.07    0.83
   1   7  13    0.06    0.83
  -1   7 -14    2.24    1.30
   1  -7  14    2.35    1.45
   1   7  14    2.85    1.69
  -1   7 -15    2.13    1.33
   1  -7  15    2.31    1.42
   1   7  15    1.89    1.68
  -1   7 -16    0.86    0.98
   1  -7  16    0.07    0.88
   1   7  16    0.72    1.32
  -1   7 -17    5.16    1.88
   1  -7  17    1.71    1.26
   1   7  17    3.14    1.98
  -1   8  17    0.99    1.26
   1   8 -17    1.57    1.25
  -1   8  16    0.74    1.10
   1   8 -16    2.16    1.27
  -1   8  15    3.05    1.68
   1   8 -15    4.65    1.65
  -1   8  14    2.85    1.39
   1   8 -14    2.11    1.25
  -1   8  13    1.05    0.96
   1   8 -13   -0.17    0.79
  -1  -8  12    4.53    1.82
  -1   8  12    7.01    2.12
   1  -8 -12    3.40    1.46
   1   8 -12    5.55    1.87
  -1  -8  11    4.03    1.68
  -1   8  11    3.86    1.59
   1  -8 -11    3.82    1.44
   1   8 -11    3.80    1.48
  -1  -8  10    1.50    1.32
  -1   8  10    0.32    0.84
   1  -8 -10    1.86    1.03
   1   8 -10    0.40    0.78
  -1  -8   9    3.94    1.60
  -1   8   9    2.17    1.31
   1  -8  -9    2.27    1.19
   1   8  -9    2.77    1.27
  -1  -8   8    1.90    1.39
  -1   8   8    0.60    0.92
   1  -8  -8    0.67    0.79
   1   8  -8    0.74    0.82
  -1  -8   7   50.32    3.72
  -1   8   7   58.70    4.07
   1  -8  -7   51.06    3.63
   1   8  -7   60.41    3.85
  -1  -8   6   -0.09    0.93
  -1   8   6    1.15    0.98
   1  -8  -6    0.61    0.73
   1   8  -6    0.45    0.69
  -1  -8   5   19.23    2.70
  -1   8   5   19.21    2.27
   1  -8  -5   17.49    2.48
   1   8  -5   20.41    2.17
   1   8  -5   19.87    1.79
  -1  -8   4   19.82    2.71
  -1   8   4   23.63    2.47
   1  -8  -4   16.00    1.99
   1   8  -4   24.95    2.30
   1   8  -4   20.82    1.82
  -1  -8   3    1.19    0.99
  -1   8   3    0.25    0.67
   1  -8  -3    0.24    0.63
   1   8  -3    0.57    0.70
   1   8  -3    0.66    0.70
  -1  -8   2   -0.12    0.86
  -1   8   2   -0.44    0.55
   1  -8  -2   -0.08    0.45
   1   8  -2    0.65    0.71
   1   8  -2   -0.40    0.63
  -1  -8   1    2.64    1.27
  -1   8   1    3.13    1.30
   1  -8  -1    2.63    1.18
   1   8  -1    4.91    1.27
   1   8  -1    5.32    1.22
  -1  -8   0   26.71    2.58
  -1   8   0   30.99    2.63
   1  -8   0   28.50    2.63
   1   8   0   34.49    2.41
   1   8   0   33.19    2.37
  -1  -8  -1    5.79    1.64
  -1   8  -1    5.21    1.46
   1  -8   1    3.86    1.37
   1   8   1    8.63    1.53
   1   8   1    5.81    1.34
  -1  -8  -2    3.32    1.26
  -1   8  -2    3.01    0.88
  -1   8  -2    2.55    1.11
   1  -8   2    2.44    1.09
   1   8   2    3.38    1.10
   1   8   2    3.85    1.24
  -1  -8  -3   16.64    2.33
  -1   8  -3   19.95    1.76
  -1   8  -3   17.22    2.32
   1  -8   3   15.86    2.31
   1   8   3   17.69    1.78
   1   8   3   20.76    2.13
  -1   8  -4   41.20    2.65
  -1   8  -4   22.47    2.30
   1  -8   4   23.25    2.43
   1   8   4   31.25    2.31
   1   8   4   36.95    2.87
  -1  -8  -5   27.30    2.55
  -1   8  -5   37.41    2.64
  -1   8  -5   24.02    2.42
   1  -8   5   27.96    2.67
   1   8   5   32.56    2.41
   1   8   5   34.08    2.83
  -1  -8  -6   18.83    2.16
  -1   8  -6   23.39    2.27
   1  -8   6   20.00    2.25
   1  -8   6   19.91    2.26
   1   8   6   23.59    2.49
  -1  -8  -7  112.81    4.69
  -1  -8  -7  100.47    4.83
  -1   8  -7  118.67    5.11
   1  -8   7   92.64    4.63
   1  -8   7  101.40    5.01
   1   8   7  130.22    5.83
  -1  -8  -8    0.78    0.94
  -1  -8  -8    0.45    0.76
  -1   8  -8    0.40    0.65
   1  -8   8    1.09    1.02
   1  -8   8    0.24    0.65
   1   8   8    0.51    0.90
  -1  -8  -9   22.71    2.37
  -1   8  -9   22.52    2.44
   1  -8   9   18.00    2.23
   1  -8   9   18.80    2.68
   1   8   9   22.40    2.64
  -1   8 -10    1.71    0.95
   1  -8  10    0.07    0.71
   1   8  10    2.53    1.41
  -1   8 -11    1.79    1.06
   1  -8  11    1.40    1.06
   1   8  11    2.59    1.36
  -1   8 -12    7.89    2.05
   1  -8  12    4.47    1.53
   1   8  12    8.64    2.38
  -1   8 -13    8.70    2.24
   1  -8  13    3.97    1.54
   1   8  13    7.30    2.22
  -1   8 -14    1.31    1.03
   1  -8  14    1.31    1.17
   1   8  14    1.42    1.59
  -1   8 -15    3.09    1.56
   1  -8  15    1.71    1.25
   1   8  15    1.49    1.60
  -1   8 -16    0.27    1.03
   1   8  16    0.11    1.22
  -1   8 -17    3.14    1.41
  -1   9  16    0.68    1.11
   1   9 -16    0.03    1.23
  -1   9  15    0.97    1.51
   1   9 -15    0.61    1.15
  -1   9  14    0.00    1.14
   1   9 -14   -0.10    0.96
  -1   9  13    1.59    1.45
   1   9 -13    0.90    1.08
  -1   9  12   22.49    3.61
   1  -9 -12   23.81    3.25
   1   9 -12   20.26    3.29
  -1  -9  11    1.88    1.37
  -1   9  11    0.47    1.15
   1  -9 -11    1.60    1.15
   1   9 -11    0.89    0.98
  -1  -9  10    3.70    1.71
  -1   9  10   -0.41    0.88
   1  -9 -10    1.43    1.10
   1   9 -10    2.12    1.09
  -1  -9   9   10.29    2.35
  -1   9   9    7.53    2.17
   1  -9  -9    6.16    1.83
   1   9  -9    6.29    1.84
  -1  -9   8    2.48    1.44
  -1   9   8    3.72    1.62
   1  -9  -8    3.06    1.32
   1   9  -8    3.25    1.30
  -1  -9   7    5.57    1.88
  -1   9   7    6.14    1.90
   1  -9  -7    4.02    1.40
   1   9  -7    5.24    1.52
  -1  -9   6    5.71    1.87
  -1   9   6    9.48    2.18
   1  -9  -6    5.21    1.62
   1   9  -6    7.88    1.88
  -1  -9   5   21.76    2.99
  -1   9   5   23.55    2.64
   1  -9  -5   19.20    2.75
   1   9  -5   25.02    2.43
  -1  -9   4    3.80    1.54
  -1   9   4    3.56    1.36
   1  -9  -4    2.92    1.19
   1   9  -4    3.49    1.28
  -1  -9   3    3.39    1.56
  -1   9   3    6.32    1.76
   1  -9  -3    5.40    1.63
   1   9  -3    5.25    1.43
   1   9  -3    5.65    1.37
  -1  -9   2    4.62    1.60
  -1   9   2    7.21    1.85
   1  -9  -2    4.02    1.41
   1   9  -2    7.28    1.64
   1   9  -2    4.33    1.30
  -1  -9   1    7.11    1.89
  -1   9   1    6.24    1.66
   1  -9  -1    4.67    1.55
   1   9  -1    9.01    1.71
   1   9  -1    8.35    1.62
  -1  -9   0    0.17    0.78
  -1   9   0    0.76    0.88
   1  -9   0   -0.29    0.58
   1   9   0    0.02    0.65
   1   9   0    0.40    0.76
  -1  -9  -1    2.98    1.32
  -1   9  -1    6.19    1.67
   1  -9   1    5.22    1.66
   1   9   1    5.90    1.39
   1   9   1    5.02    1.41
  -1  -9  -2   12.98    2.31
  -1   9  -2   11.43    2.01
   1  -9   2   13.29    2.35
   1   9   2   13.65    1.66
   1   9   2   15.73    2.16
  -1  -9  -3   27.83    2.77
  -1   9  -3   23.01    2.39
   1  -9   3   22.50    2.58
   1   9   3   28.71    2.30
   1   9   3   23.51    2.39
  -1  -9  -4    2.77    1.23
  -1   9  -4    2.73    1.29
   1  -9   4    5.61    1.68
   1   9   4    3.79    1.32
  -1  -9  -5   -0.46    0.57
  -1   9  -5    0.79    0.79
   1  -9   5    0.23    0.88
   1   9   5    0.44    0.90
  -1  -9  -6    7.96    1.90
  -1   9  -6    6.54    1.61
  -1   9  -6    6.89    1.87
   1  -9   6    7.73    1.92
   1   9   6    7.34    1.89
  -1  -9  -7    3.65    1.42
  -1   9  -7    4.46    1.32
   1  -9   7    4.97    1.66
   1  -9   7    3.63    1.38
   1   9   7    5.42    1.73
  -1  -9  -8   12.05    2.26
  -1   9  -8   13.25    2.18
   1  -9   8   12.66    2.32
   1  -9   8   11.91    2.32
   1   9   8   16.71    2.72
  -1  -9  -9   12.05    2.27
  -1   9  -9   13.84    2.36
   1  -9   9   14.16    2.42
   1  -9   9   12.03    2.35
   1   9   9   12.56    2.57
  -1   9 -10   10.81    2.31
   1  -9  10    7.59    2.03
   1   9  10   10.40    2.51
  -1   9 -11   17.77    2.86
   1  -9  11   11.99    2.44
   1   9  11   21.57    3.36
  -1   9 -12    6.19    1.88
   1  -9  12    7.10    2.05
   1   9  12    5.95    2.19
  -1   9 -13    1.03    1.05
   1  -9  13    0.29    0.98
   1   9  13    1.62    1.39
  -1   9 -14    0.49    1.00
   1   9  14   -0.32    1.26
  -1   9 -15   -0.06    1.08
   1   9  15    0.91    1.58
  -1   9 -16    1.69    1.23
   1   9  16    1.78    2.10
   1  10 -16    1.52    1.47
  -1  10  15    1.63    1.91
   1  10 -15    1.43    1.35
  -1  10  14    0.58    1.53
   1  10 -14    1.48    1.22
  -1  10  13    1.43    1.60
   1  10 -13    3.80    1.63
  -1  10  12    2.09    1.52
   1 -10 -12    1.48    1.31
   1  10 -12    1.30    1.20
  -1 -10  11    2.94    1.65
  -1  10  11    2.70    1.61
   1 -10 -11    4.35    1.68
   1  10 -11    2.82    1.45
  -1 -10  10    1.84    1.33
  -1  10  10    2.21    1.56
   1 -10 -10    1.85    1.25
   1  10 -10    1.16    1.17
  -1 -10   9    3.52    1.60
  -1  10   9    4.03    1.66
   1 -10  -9    2.40    1.38
   1  10  -9    4.24    1.56
  -1 -10   8    0.53    1.10
  -1  10   8    0.84    0.96
   1 -10  -8    0.13    0.88
   1  10  -8    1.27    0.95
  -1 -10   7   11.55    2.61
  -1  10   7   13.15    2.64
   1 -10  -7   11.91    2.47
   1  10  -7   18.95    2.79
  -1 -10   6    0.87    1.31
  -1  10   6    0.78    1.04
   1 -10  -6    2.14    1.17
   1  10  -6    1.70    1.02
  -1 -10   5    1.26    1.20
  -1  10   5    1.23    1.04
   1 -10  -5    0.29    0.80
   1  10  -5    2.47    1.16
  -1 -10   4    3.12    1.62
  -1  10   4    3.48    1.37
   1 -10  -4    2.72    1.31
   1  10  -4    3.07    1.23
  -1 -10   3   16.79    2.90
  -1  10   3   22.18    2.62
   1 -10  -3   22.04    2.65
   1  10  -3   17.79    2.07
  -1 -10   2    7.28    2.03
  -1  10   2    9.67    2.16
   1 -10  -2    7.64    1.96
   1  10  -2    9.43    1.89
  -1 -10   1    1.48    1.03
  -1  10   1    3.42    1.42
   1 -10  -1    2.31    1.23
   1  10  -1    2.49    1.15
   1  10  -1    2.84    1.17
  -1 -10   0   19.67    2.96
  -1  10   0   22.48    2.54
   1 -10   0   19.49    2.92
   1  10   0   17.94    2.13
  -1 -10  -1    2.66    1.35
  -1  10  -1    1.02    0.95
   1 -10   1    1.82    1.20
   1  10   1    2.39    1.12
  -1 -10  -2    7.37    2.01
  -1  10  -2    8.53    1.96
   1 -10   2    7.13    1.99
   1  10   2    9.75    1.95
  -1 -10  -3   29.61    3.01
  -1  10  -3   31.17    2.93
   1 -10   3   27.00    2.93
   1  10   3   35.53    3.04
  -1 -10  -4    0.83    0.95
  -1  10  -4    0.59    0.72
   1 -10   4    1.07    1.03
   1  10   4   -0.27    0.84
  -1 -10  -5    0.74    0.92
  -1  10  -5    1.14    0.87
   1 -10   5    1.52    1.11
   1  10   5    1.58    1.07
  -1 -10  -6    1.86    1.16
  -1  10  -6    2.47    1.29
   1 -10   6    2.99    1.28
   1  10   6    2.87    1.46
  -1 -10  -7    1.17    0.99
  -1  10  -7    1.08    1.01
   1 -10   7    0.77    1.08
   1  10   7    1.98    1.26
  -1 -10  -8    0.16    0.78
  -1  10  -8   -0.40    0.91
   1 -10   8    1.69    1.19
   1  10   8    0.40    0.88
  -1 -10  -9    5.17    1.72
   1 -10   9    4.02    1.77
   1 -10   9    6.19    1.91
   1  10   9    5.24    1.82
   1 -10  10    3.52    1.55
   1  10  10    3.75    1.72
  -1  10 -11    0.47    0.99
   1 -10  11    0.15    1.00
   1  10  11    2.66    1.50
  -1  10 -12    0.49    0.98
   1  10  12    1.41    1.51
  -1  10 -13    1.53    1.27
   1  10  13    1.46    1.51
  -1  10 -14    2.87    1.44
   1  10  14    2.07    1.68
  -1  10 -15    1.02    1.17
   1  10  15    1.17    1.75
  -1  10 -16    2.04    1.47
   1  11 -15    0.50    1.31
  -1  11  14    0.48    1.65
   1  11 -14   -0.17    1.03
  -1  11  13    0.40    1.48
   1  11 -13    1.07    1.26
  -1  11  12    3.44    1.90
   1 -11 -12    0.79    1.25
   1  11 -12    1.33    1.29
  -1 -11  11    2.32    1.46
  -1  11  11    1.10    1.31
   1 -11 -11    0.30    1.12
   1  11 -11   -0.29    0.95
  -1 -11  10    1.87    1.42
  -1  11  10    0.34    1.38
   1 -11 -10    0.46    1.15
   1  11 -10    2.62    1.28
  -1 -11   9    1.38    1.33
  -1  11   9    1.02    1.25
   1 -11  -9    1.92    1.21
   1  11  -9   -0.55    0.78
  -1 -11   8    0.35    1.16
  -1  11   8   -0.21    0.96
   1 -11  -8    0.26    0.87
   1  11  -8    1.42    1.09
  -1 -11   7    1.37    1.32
  -1  11   7    0.94    1.18
   1 -11  -7    0.19    0.83
   1  11  -7    1.35    1.02
  -1 -11   6   11.47    2.78
  -1  11   6    8.29    2.30
   1 -11  -6    9.23    2.31
   1  11  -6   10.70    2.23
  -1 -11   5    3.02    1.55
  -1  11   5    5.41    1.94
   1 -11  -5    4.12    1.63
  -1 -11   4    2.00    1.33
  -1  11   4    2.69    1.45
   1 -11  -4    2.19    1.22
  -1 -11   3   18.93    3.18
  -1  11   3   15.05    2.67
   1 -11  -3   17.95    2.99
  -1 -11   2    7.70    2.16
  -1  11   2    9.69    2.21
   1 -11  -2    7.39    2.07
  -1 -11   1    1.64    1.04
  -1  11   1    1.59    1.18
   1 -11  -1    0.87    1.00
  -1 -11   0    1.97    1.22
  -1  11   0    4.39    1.64
   1 -11   0    5.05    1.78
  -1 -11  -1    4.80    1.70
  -1  11  -1    5.56    1.72
   1 -11   1    4.93    1.79
   1  11   1    5.54    1.68
  -1 -11  -2    2.92    1.37
  -1  11  -2    4.70    1.69
   1 -11   2    7.15    2.07
   1  11   2    5.71    1.81
  -1 -11  -3    8.98    2.26
  -1  11  -3    6.32    1.93
   1 -11   3    9.58    2.40
   1  11   3   12.09    2.32
  -1 -11  -4    6.27    1.89
  -1  11  -4    7.03    2.04
   1 -11   4    4.65    1.81
   1  11   4    7.37    1.96
  -1 -11  -5    0.15    0.77
  -1  11  -5    1.56    1.11
   1 -11   5    1.09    1.07
   1  11   5    0.90    1.19
  -1 -11  -6    6.06    1.89
  -1  11  -6    6.91    2.04
   1 -11   6    6.38    2.05
   1  11   6    6.12    1.87
  -1 -11  -7    0.20    0.81
  -1  11  -7    1.15    1.07
   1 -11   7    0.64    1.10
   1  11   7    1.26    1.17
  -1 -11  -8    0.73    1.08
  -1  11  -8    1.83    1.34
   1 -11   8    2.69    1.67
   1  11   8    1.39    1.43
  -1 -11  -9    7.90    2.15
  -1  11  -9    6.64    2.14
   1  11   9    7.95    2.34
   1  11  10    1.63    1.31
   1  11  11    0.61    1.42
   1  11  12    0.63    1.26
   1  11  13    1.78    1.73
   1  12 -13    3.40    1.58
  -1  12  12    1.01    1.63
   1 -12 -12    0.86    1.17
  -1 -12  11    3.85    1.92
  -1  12  11    0.58    1.59
   1 -12 -11    2.41    1.43
  -1 -12  10    2.77    1.83
  -1  12  10    0.04    1.49
   1 -12 -10    2.33    1.47
  -1 -12   9   11.28    2.90
  -1  12   9    7.58    2.48
   1 -12  -9    5.81    2.04
  -1 -12   8    1.49    1.31
  -1  12   8   -0.49    1.11
   1 -12  -8    1.01    1.09
  -1 -12   7    1.91    1.42
  -1  12   7    0.93    1.31
   1 -12  -7    2.84    1.38
  -1 -12   6    5.59    2.10
  -1  12   6    5.73    2.15
   1 -12  -6    4.08    1.74
  -1 -12   5    2.13    1.25
  -1  12   5    1.75    1.29
   1 -12  -5    1.20    0.89
  -1 -12   4    2.96    1.59
  -1  12   4    1.58    1.30
   1 -12  -4    3.78    1.62
  -1 -12   3    0.62    1.10
  -1  12   3    1.02    1.23
   1 -12  -3    1.49    1.11
  -1 -12   2    1.40    1.25
  -1  12   2    2.31    1.44
   1 -12  -2    2.58    1.32
  -1 -12   1    2.09    1.23
  -1  12   1    2.06    1.22
   1 -12  -1    0.92    1.14
  -1 -12   0    7.78    2.25
  -1  12   0    8.37    2.28
   1 -12   0    5.92    2.01
  -1 -12  -1    0.48    0.85
  -1  12  -1    0.97    1.02
   1 -12   1    0.89    1.20
  -1 -12  -2    1.01    1.01
  -1  12  -2    1.12    1.16
   1 -12   2    1.71    1.31
  -1 -12  -3    0.35    0.84
  -1  12  -3    0.59    1.13
   1 -12   3    0.86    1.10
  -1 -12  -4    1.74    0.99
  -1  12  -4    0.89    1.04
   1 -12   4    0.59    1.32
   1  12   4    0.90    1.20
  -1 -12  -5    2.60    1.28
  -1  12  -5    5.25    1.97
   1 -12   5    6.59    2.08
   1  12   5    4.64    1.91
  -1 -12  -6    4.26    1.76
  -1  12  -6    6.11    2.05
   1 -12   6    4.54    1.79
   1  12   6    4.46    1.88
  -1 -12  -7    4.78    1.80
   1 -12   7    5.24    2.08
   1  12   7   10.29    2.58
  -1 -12  -8    1.59    1.23
   1 -12   8    2.35    1.52
   1  12   8    0.47    1.47
  -1 -12  -9    8.17    2.28
   1  12  10    0.93    1.36
   1  12  11    2.55    1.97
   1  12  12    2.16    1.79
  -1 -13  11    1.05    1.85
   1 -13 -11    1.06    1.41
  -1 -13  10    2.09    1.86
  -1  13  10   -0.30    1.60
   1 -13 -10    0.53    1.16
  -1 -13   9    6.77    2.54
  -1  13   9    6.47    2.53
   1 -13  -9    7.44    2.24
  -1 -13   8    2.85    1.87
  -1  13   8    6.62    2.53
   1 -13  -8    2.18    1.39
  -1 -13   7    0.78    1.50
  -1  13   7   -0.52    1.24
   1 -13  -7    0.99    1.11
  -1 -13   6    3.08    1.70
  -1  13   6    3.85    1.86
   1 -13  -6    1.48    1.19
  -1 -13   5   11.57    2.93
  -1  13   5    8.76    2.65
   1 -13  -5    7.77    2.33
  -1 -13   4    2.25    1.59
  -1  13   4    1.50    1.39
   1 -13  -4    0.67    1.08
  -1 -13   3    1.75    1.41
  -1  13   3    0.89    1.30
   1 -13  -3    1.07    1.10
  -1 -13   2    0.26    1.09
  -1  13   2    1.15    1.30
   1 -13  -2   -0.43    0.76
  -1 -13   1   -0.17    0.82
  -1  13   1    0.95    1.29
   1 -13  -1    2.26    1.42
  -1 -13   0    1.84    1.16
  -1  13   0    1.25    1.27
   1 -13   0    1.87    1.41
  -1 -13  -1    2.31    1.28
  -1  13  -1    0.87    1.29
   1 -13   1    1.43    1.33
  -1 -13  -2    3.24    1.48
  -1  13  -2    2.88    1.64
   1 -13   2    4.19    1.86
  -1 -13  -3    2.40    1.41
  -1  13  -3    6.37    2.13
   1 -13   3    4.31    2.05
  -1 -13  -4    4.98    1.88
  -1  13  -4    4.96    1.96
   1 -13   4    8.94    2.59
  -1 -13  -5    2.41    1.37
   1 -13   5    3.82    1.93
  -1 -13  -6    4.39    1.69
   1 -13   6    5.41    2.16
  -1 -13  -7    1.70    1.20
   1 -13   7    3.72    1.88
   1  13   7    3.93    1.90
  -1 -13  -8    2.21    1.40
   1 -13   8    1.85    1.73
   1  13   8    2.59    1.79
  -1 -13  -9    3.41    1.60
   1  13   9    3.80    2.06
   1  13  10    1.60    1.71
   1  13  11    2.52    2.18
  -1 -14   9    0.68    1.95
  -1 -14   8    1.36    1.97
  -1  14   8    0.40    1.60
   1 -14  -8    0.40    1.04
  -1 -14   7    2.60    1.94
  -1  14   7   -0.36    1.23
   1 -14  -7    1.27    1.28
  -1 -14   6    1.55    1.75
  -1  14   6    1.95    1.72
   1 -14  -6    1.95    1.45
  -1 -14   5    1.60    1.61
  -1  14   5    0.62    1.70
   1 -14  -5    0.17    0.83
  -1 -14   4    7.42    2.56
  -1  14   4   10.11    2.96
   1 -14  -4    9.51    2.55
  -1 -14   3    1.93    1.75
  -1  14   3    1.36    1.53
   1 -14  -3    0.01    0.95
  -1 -14   2    5.46    2.43
  -1  14   2    3.34    1.83
   1 -14  -2    7.37    2.39
  -1 -14   1    1.55    1.43
  -1  14   1    1.76    1.62
   1 -14  -1    1.60    1.61
  -1 -14   0    9.31    2.57
  -1  14   0   16.16    3.15
   1 -14   0   10.98    3.05
  -1 -14  -1    3.02    1.54
  -1  14  -1    1.45    1.36
   1 -14   1    1.50    1.64
  -1 -14  -2    3.07    1.57
   1 -14   2    5.82    2.32
  -1 -14  -3    1.93    1.40
   1 -14   3    2.59    1.98
  -1 -14  -4    2.64    1.38
   1 -14   4    2.40    1.80
  -1 -14  -5    1.79    1.18
   1 -14   5    0.09    1.79
  -1 -14  -6    1.01    1.19
   1 -14   6    1.40    1.71
  -1 -14  -7    1.73    1.27
   1 -14   7    2.07    1.88
  -1 -14  -8    1.84    1.42
   1 -14   8    2.41    2.12
  -1 -14  -9    1.31    1.46
  -1  15   5    0.75    1.86
  -1  15   4    0.58    1.79
  -1  15   3    1.38    1.80
  -1  15   2    0.15    1.73
   2   0 -21    1.28    2.06
   2   0 -20    3.25    2.17
   2   0 -19   -0.10    1.36
  -2   0  18    3.09    1.49
   2   0 -18    4.48    1.91
  -2   0  17    0.04    0.79
   2   0 -17    1.06    1.10
  -2   0  16    0.93    0.90
   2   0 -16    3.22    1.59
  -2   0  15    0.20    0.70
   2   0 -15    0.26    0.90
  -2   0  14    6.66    1.67
   2   0 -14    9.65    2.22
  -2   0  13   -0.01    0.78
  -2   0  13    0.38    0.59
   2   0 -13    0.37    0.83
  -2   0  12   15.17    1.84
  -2   0  12   18.51    2.07
   2   0 -12   22.28    2.36
  -2   0  11    0.29    0.72
  -2   0  11   -0.04    0.49
   2   0 -11    0.19    0.84
  -2   0  10   15.64    1.71
   2   0 -10   16.34    2.19
   2   0 -10   11.74    1.80
  -2   0   9   -0.04    0.42
   2   0  -9    0.58    0.77
   2   0  -9   -0.14    0.65
  -2   0   8   51.40    2.60
   2   0  -8   54.94    2.99
   2   0  -8   47.99    2.75
  -2   0   7   -0.13    0.34
   2   0  -7   -0.19    0.51
   2   0  -7    0.47    0.67
  -2   0   6   26.83    1.63
   2   0  -6   33.05    2.11
   2   0  -6   27.02    1.99
  -2   0   5    0.26    0.33
   2   0  -5    0.14    0.51
   2   0  -5    0.26    0.62
  -2   0   4  106.33    2.68
   2   0  -4  110.08    3.29
   2   0  -4  102.85    3.47
  -2   0   3    0.00    0.26
   2   0  -3    0.07    0.46
   2   0  -3   -0.07    0.51
  -2   0   2  880.96    7.37
   2   0  -2  948.38    8.95
   2   0  -2  880.91    9.32
   2   0  -1   -0.13    0.42
   2   0  -1    0.02    0.54
   2   0  -1    0.12    0.35
   2   0   0 1570.26   11.81
   2   0   0 1515.50   11.40
   2   0   0 1815.13   11.73
   2   0   1   -0.11    0.48
   2   0   1   -0.07    0.49
   2   0   1   -0.06    0.35
   2   0   2  105.50    3.31
   2   0   2  116.28    2.77
   2   0   2  116.20    3.29
  -2   0  -3   -0.10    0.35
   2   0   3    0.54    0.51
  -2   0  -4   22.74    1.78
  -2   0  -4   28.48    1.21
   2   0   4   27.76    1.94
  -2   0  -5    0.49    0.55
  -2   0  -5    0.15    0.31
   2   0   5   -0.12    0.46
  -2   0  -6   87.33    3.81
   2   0   6   98.11    4.00
  -2   0  -7    0.42    0.63
   2   0   7   -0.20    0.47
  -2   0  -8    8.31    1.66
   2   0   8   11.39    1.85
  -2   0  -9    0.08    0.56
   2   0   9    0.32    0.54
  -2   0 -10    0.38    0.72
   2   0  10    0.89    0.72
  -2   0 -11    1.80    0.96
   2   0  11    0.27    0.66
  -2   0 -12    1.35    1.01
   2   0  12    1.81    1.09
  -2   0 -13   -0.08    0.83
   2   0  13    0.40    0.73
  -2   0 -14    8.81    2.29
   2   0  14    7.85    2.19
  -2   0 -15    1.17    1.24
   2   0  15    0.42    0.92
  -2   0 -16    6.84    2.19
   2   0  16    3.77    1.64
  -2   0 -17    0.34    1.51
   2   0  17    0.83    1.00
  -2   0 -18    4.35    2.25
   2   0  18    3.54    1.78
  -2   0 -19    2.35    2.02
   2   0  19   -0.05    0.90
   2  -1 -21    2.69    2.22
   2   1 -21    1.85    2.09
   2  -1 -20    1.55    1.80
   2   1 -20    1.68    1.84
  -2   1  19    0.35    1.02
   2  -1 -19    1.39    1.56
   2   1 -19    1.34    1.64
  -2   1  18    2.77    1.44
   2  -1 -18    2.63    1.73
   2   1 -18    1.73    1.42
  -2   1  17    0.84    1.01
   2  -1 -17    2.82    1.39
   2   1 -17    1.42    1.33
  -2  -1  16    0.21    0.67
  -2   1  16    0.45    0.89
   2  -1 -16    1.66    1.12
   2   1 -16    0.30    1.01
  -2  -1  15    5.42    1.63
  -2   1  15    3.37    1.35
   2  -1 -15    5.73    1.84
   2   1 -15    5.15    1.76
  -2  -1  14    3.79    1.36
  -2   1  14    3.80    1.36
   2  -1 -14    4.09    1.49
   2   1 -14    5.06    1.72
  -2  -1  13    1.26    1.00
  -2  -1  13    1.92    0.98
  -2   1  13    1.54    0.85
   2  -1 -13    2.75    1.16
   2  -1 -13    1.42    1.00
   2   1 -13    2.79    1.24
  -2  -1  12    6.51    1.53
  -2  -1  12    4.18    1.27
  -2   1  12    5.42    1.47
   2  -1 -12    6.82    1.69
   2  -1 -12    6.88    1.61
   2   1 -12    5.88    1.69
  -2  -1  11   11.38    1.80
  -2  -1  11   12.54    1.75
  -2   1  11   14.99    2.06
   2  -1 -11   14.44    2.12
   2  -1 -11    9.75    1.75
   2   1 -11   14.42    2.23
  -2  -1  10    0.97    0.82
  -2  -1  10    1.01    0.67
  -2   1  10    1.36    0.81
   2  -1 -10    1.57    0.98
   2  -1 -10    1.40    0.86
   2   1 -10    1.78    0.98
  -2  -1   9  249.80    6.35
  -2  -1   9  280.29    6.05
  -2   1   9  273.60    6.60
   2  -1  -9  290.61    6.82
   2  -1  -9  263.11    6.55
   2   1  -9  330.29    7.84
  -2  -1   8   43.18    2.63
  -2  -1   8   52.34    2.47
  -2   1   8   54.01    2.81
   2  -1  -8   56.64    2.91
   2  -1  -8   51.45    2.87
   2   1  -8   61.57    3.30
  -2  -1   7   19.72    1.78
  -2  -1   7   21.03    1.48
  -2   1   7   21.39    1.71
   2  -1  -7   27.13    1.96
   2  -1  -7   21.49    1.86
   2   1  -7   25.19    2.11
  -2  -1   6  183.18    4.96
  -2  -1   6  222.34    4.13
  -2   1   6  208.73    4.82
   2  -1  -6  253.03    5.26
   2  -1  -6  196.42    5.16
   2   1  -6  223.11    5.53
  -2  -1   5   46.04    2.46
  -2  -1   5   51.05    1.78
  -2   1   5   54.25    2.33
   2  -1  -5   61.55    2.46
   2  -1  -5   48.20    2.53
   2   1  -5   56.21    2.67
  -2  -1   4    0.23    0.56
  -2  -1   4    0.39    0.29
  -2   1   4    0.29    0.39
   2  -1  -4    0.69    0.51
   2  -1  -4    0.31    0.57
   2   1  -4    0.72    0.61
  -2  -1   3    9.53    1.18
  -2  -1   3    9.45    0.63
  -2   1   3   10.03    0.99
   2  -1  -3   10.79    1.01
   2  -1  -3    9.77    1.33
   2   1  -3   10.73    1.22
  -2  -1   2    0.54    0.58
  -2  -1   2    0.56    0.26
  -2   1   2    0.52    0.42
   2  -1  -2    0.71    0.49
   2  -1  -2    0.44    0.58
   2   1  -2    0.84    0.60
  -2  -1   1   55.92    2.31
   2  -1  -1   62.53    2.11
   2  -1  -1   62.83    2.48
   2   1  -1   65.71    2.56
   2   1  -1   78.57    1.85
  -2  -1   0  348.60    5.47
   2  -1   0  377.91    5.33
   2  -1   0  343.91    5.43
   2  -1   0  387.74    5.71
   2   1   0  351.02    5.83
   2   1   0  470.39    5.20
  -2  -1  -1    1.96    0.67
   2  -1   1    0.71    0.56
   2  -1   1    1.95    0.67
   2  -1   1    2.06    0.69
   2   1   1    1.26    0.73
   2   1   1    1.58    0.55
  -2  -1  -2  192.71    3.71
  -2   1  -2  139.37    3.66
   2  -1   2  158.51    3.34
   2  -1   2  173.68    4.25
   2   1   2  160.00    4.23
   2   1   2  199.69    4.16
  -2  -1  -3  175.25    3.35
  -2   1  -3  125.29    3.75
   2  -1   3  146.87    3.03
   2  -1   3  149.60    4.19
   2   1   3  127.24    3.96
   2   1   3  160.92    4.09
  -2  -1  -4    4.30    0.68
  -2   1  -4    4.22    1.03
   2  -1   4    5.03    0.72
   2  -1   4    2.94    0.92
   2   1   4    5.34    1.08
  -2  -1  -5  114.55    4.16
  -2   1  -5  120.76    4.17
   2  -1   5  146.91    2.53
   2  -1   5  132.73    4.46
   2   1   5  142.67    4.47
  -2  -1  -6   55.15    3.12
  -2   1  -6   56.35    3.06
   2  -1   6   50.34    2.93
   2   1   6   53.06    2.94
  -2  -1  -7    2.52    1.02
  -2   1  -7    2.07    0.95
   2  -1   7    1.89    0.88
   2   1   7    2.79    1.03
  -2  -1  -8   -0.25    0.65
  -2   1  -8   -0.03    0.60
   2  -1   8    0.46    0.60
   2   1   8   -0.01    0.49
  -2  -1  -9    0.37    0.69
  -2   1  -9    0.03    0.61
   2  -1   9   -0.22    0.41
   2   1   9    0.22    0.58
  -2  -1 -10   25.86    2.58
  -2   1 -10   29.62    2.75
   2  -1  10   22.63    2.44
   2   1  10   29.70    2.72
  -2  -1 -11   51.55    3.75
  -2   1 -11   50.14    3.70
   2  -1  11   45.25    3.53
   2   1  11   51.29    3.72
  -2  -1 -12    9.68    2.19
  -2   1 -12   12.22    2.50
   2  -1  12    8.40    2.05
   2   1  12    9.52    2.09
  -2  -1 -13    1.83    1.18
  -2   1 -13    2.40    1.18
   2  -1  13    1.16    0.94
   2   1  13    1.39    0.98
  -2  -1 -14   15.37    2.99
  -2   1 -14   12.44    2.74
   2  -1  14    7.00    2.06
   2   1  14    9.93    2.39
  -2  -1 -15   15.97    3.20
  -2   1 -15   11.18    2.66
   2  -1  15   10.33    2.54
   2   1  15    9.81    2.48
  -2  -1 -16    0.21    1.18
  -2   1 -16    0.44    1.43
   2  -1  16   -0.05    0.73
   2   1  16    0.70    1.01
  -2  -1 -17    2.75    1.81
  -2   1 -17    1.44    1.46
   2  -1  17    0.63    1.00
   2   1  17   -0.28    0.84
  -2  -1 -18    0.94    1.78
  -2   1 -18    2.08    1.87
   2  -1  18    0.25    0.82
   2   1  18    1.74    1.33
  -2  -1 -19    0.93    1.88
  -2   1 -19    0.19    1.75
   2  -1  19    0.91    1.18
   2   1  19    0.87    1.22
  -2   2  21    1.33    1.19
  -2   2  20    2.14    1.44
   2   2 -20    0.40    1.82
  -2   2  19    0.24    1.05
   2  -2 -19    2.02    1.64
   2   2 -19    1.74    1.62
  -2   2  18    0.53    1.03
   2  -2 -18   -0.03    1.19
   2   2 -18    0.50    1.35
  -2   2  17   -0.03    0.90
   2  -2 -17    2.00    1.55
   2   2 -17    2.75    1.65
  -2   2  16    1.19    0.99
   2  -2 -16    2.19    1.45
   2   2 -16    0.88    1.16
  -2   2  15    1.08    0.84
   2  -2 -15    3.09    1.51
   2   2 -15    0.90    0.95
  -2  -2  14    1.66    0.97
  -2   2  14    0.56    0.75
   2  -2 -14    2.39    1.30
   2   2 -14    1.38    1.10
  -2  -2  13   16.99    2.28
  -2  -2  13   15.44    1.90
  -2   2  13   15.36    2.35
   2  -2 -13   22.09    2.35
   2  -2 -13   16.34    2.25
   2   2 -13   20.37    2.50
  -2  -2  12    1.24    0.96
  -2  -2  12    1.25    0.79
  -2   2  12    0.78    0.69
   2  -2 -12    1.85    1.15
   2  -2 -12    1.62    0.90
   2   2 -12    1.22    0.97
  -2  -2  11    5.52    1.44
  -2  -2  11    5.16    1.20
  -2   2  11    6.33    1.55
   2  -2 -11    6.05    1.58
   2  -2 -11    5.14    1.40
   2   2 -11    5.91    1.64
  -2  -2  10    3.46    1.15
  -2  -2  10    4.59    1.07
  -2   2  10    3.53    1.14
   2  -2 -10    3.56    1.22
   2  -2 -10    2.94    1.09
   2   2 -10    5.04    1.55
  -2  -2   9   50.49    2.99
  -2  -2   9   55.65    2.65
  -2   2   9   55.98    3.18
   2  -2  -9   61.42    3.09
   2  -2  -9   56.28    3.14
   2   2  -9   72.15    3.88
  -2  -2   8  137.95    4.71
  -2  -2   8  143.41    3.80
  -2   2   8  157.37    5.02
   2  -2  -8  196.28    5.06
   2  -2  -8  156.09    5.02
   2   2  -8  209.61    6.20
  -2  -2   7    0.19    0.61
  -2  -2   7    0.04    0.32
  -2   2   7   -0.18    0.41
   2  -2  -7   -0.13    0.52
   2  -2  -7    0.47    0.61
   2   2  -7    0.47    0.70
  -2  -2   6   12.97    1.52
  -2  -2   6   12.29    0.96
  -2   2   6   15.00    1.49
   2  -2  -6   16.02    1.34
   2  -2  -6   13.78    1.55
   2   2  -6   16.77    1.74
  -2  -2   5   18.32    1.68
  -2  -2   5   16.40    0.93
  -2   2   5   18.77    1.56
   2  -2  -5   24.46    1.48
   2  -2  -5   18.32    1.69
   2   2  -5   18.79    1.71
  -2  -2   4   22.39    1.78
  -2  -2   4   21.68    0.79
  -2   2   4   22.53    1.63
   2  -2  -4   28.61    1.45
   2  -2  -4   21.39    1.73
   2   2  -4   24.54    1.88
  -2  -2   3  108.34    3.60
  -2   2   3  118.17    3.50
   2  -2  -3  130.34    2.76
   2  -2  -3  114.04    3.71
   2   2  -3  127.38    3.89
  -2  -2   2   37.42    2.10
  -2   2   2   41.48    2.07
   2  -2  -2   39.72    1.51
   2  -2  -2   35.16    2.04
   2   2  -2   42.98    2.28
  -2  -2   1   74.60    2.81
  -2   2   1   80.87    2.85
   2  -2  -1   87.59    2.26
   2  -2  -1   75.05    2.82
   2   2  -1   84.14    3.06
   2   2  -1  105.53    1.86
  -2  -2   0   86.13    2.93
   2  -2   0   87.75    2.42
   2  -2   0   79.76    2.82
   2  -2   0   91.67    3.09
   2   2   0   79.28    2.98
   2   2   0   99.01    2.23
  -2  -2  -1   59.42    2.39
  -2   2  -1   46.30    1.93
   2  -2   1   43.51    2.03
   2  -2   1   50.30    2.39
   2   2   1   49.99    2.44
   2   2   1   51.92    1.90
  -2  -2  -2  262.78    4.74
  -2   2  -2  192.86    4.21
   2  -2   2  195.09    4.03
   2  -2   2  215.00    5.04
   2   2   2  195.32    4.85
   2   2   2  232.13    4.45
  -2  -2  -3   96.37    2.79
  -2   2  -3   71.14    2.81
   2  -2   3   64.24    2.24
   2  -2   3   69.93    3.04
   2   2   3   78.36    3.24
   2   2   3   79.90    2.90
  -2  -2  -4   21.34    1.36
  -2   2  -4   17.25    1.56
   2  -2   4   16.79    1.17
   2  -2   4   16.76    1.64
   2   2   4   13.99    1.51
   2   2   4   19.74    1.63
  -2  -2  -5  136.11    4.63
  -2  -2  -5  175.10    3.47
  -2   2  -5  162.70    4.84
   2  -2   5  151.23    3.07
   2  -2   5  155.63    4.96
   2   2   5  167.96    4.88
  -2  -2  -6   29.85    2.35
  -2  -2  -6   42.80    1.70
  -2   2  -6   37.94    2.54
   2  -2   6   32.80    1.38
   2  -2   6   36.89    2.60
   2   2   6   38.89    2.55
  -2  -2  -7   25.88    2.36
  -2   2  -7   24.86    2.22
   2  -2   7   26.92    1.12
   2  -2   7   22.32    2.14
   2   2   7   26.38    2.25
  -2  -2  -8    5.85    1.52
  -2   2  -8    7.49    1.63
   2  -2   8    6.29    1.51
   2   2   8    8.65    1.66
  -2  -2  -9   78.31    4.23
  -2   2  -9   82.59    4.33
   2  -2   9   67.87    3.96
  -2  -2 -10    7.40    1.78
  -2   2 -10    8.98    2.01
   2  -2  10    7.25    1.78
   2   2  10    6.39    1.66
  -2  -2 -11    0.34    0.78
  -2   2 -11    1.11    0.92
   2  -2  11   -0.18    0.59
   2   2  11    0.47    0.75
  -2  -2 -12   11.10    2.27
  -2   2 -12   14.03    2.62
   2  -2  12   12.90    2.41
   2   2  12    9.78    2.14
  -2  -2 -13    1.41    1.01
  -2   2 -13    0.94    0.97
   2  -2  13    0.02    0.67
   2   2  13    0.26    0.83
  -2  -2 -14    8.81    2.27
  -2   2 -14    8.12    2.21
   2  -2  14    5.35    1.82
   2   2  14    7.73    2.21
  -2  -2 -15    1.18    1.46
  -2   2 -15    1.17    1.10
   2  -2  15    0.50    0.88
   2   2  15    0.14    0.84
  -2  -2 -16    2.03    1.54
  -2   2 -16    0.69    1.02
   2  -2  16    0.58    1.10
   2   2  16    0.02    0.92
  -2  -2 -17   -0.52    1.32
  -2   2 -17   -1.10    0.81
   2  -2  17    0.04    0.93
   2   2  17    0.78    1.05
  -2  -2 -18    1.88    1.69
  -2   2 -18    0.98    1.34
   2  -2  18    1.12    1.28
   2   2  18   -0.02    0.95
  -2  -2 -19   -0.52    1.94
   2  -2  19    0.70    1.09
   2   2  19    0.38    1.05
  -2   3  21    0.22    1.07
  -2   3  20    0.29    1.01
   2   3 -20    0.06    1.50
  -2   3  19    0.73    1.09
   2   3 -19    1.75    1.64
  -2   3  18    4.20    1.85
   2   3 -18    5.31    2.20
  -2   3  17    1.37    1.12
   2   3 -17    2.34    1.58
  -2   3  16    0.95    0.94
   2  -3 -16    0.88    1.22
   2   3 -16    2.06    1.43
  -2   3  15    2.26    1.15
   2  -3 -15    4.88    1.58
   2   3 -15    2.12    1.38
  -2   3  14    4.08    1.50
   2  -3 -14    2.82    1.27
   2   3 -14    3.16    1.47
  -2  -3  13    1.97    1.18
  -2   3  13    1.49    0.93
   2  -3 -13    3.19    1.29
   2  -3 -13    1.41    1.03
   2   3 -13    2.05    1.11
  -2  -3  12   19.66    2.20
  -2  -3  12   16.71    1.83
  -2   3  12   20.43    2.32
   2  -3 -12   20.58    2.18
   2  -3 -12   17.57    2.06
   2   3 -12   20.85    2.46
  -2  -3  11    1.67    1.11
  -2  -3  11    2.99    0.99
  -2   3  11    2.11    0.91
   2  -3 -11    2.92    1.20
   2  -3 -11    3.69    1.24
   2   3 -11    2.48    1.19
  -2  -3  10   10.60    1.79
  -2  -3  10    7.55    1.25
  -2   3  10    7.92    1.68
   2  -3 -10   13.39    1.80
   2  -3 -10   10.06    1.83
   2   3 -10    9.39    1.89
  -2  -3   9    5.38    1.41
  -2  -3   9    6.56    1.08
  -2   3   9    7.10    1.52
   2  -3  -9   11.01    1.56
   2  -3  -9    6.61    1.52
   2   3  -9    9.14    1.91
  -2  -3   8    7.08    1.49
  -2  -3   8    8.54    1.07
  -2   3   8    8.69    1.56
   2  -3  -8    8.31    1.27
   2  -3  -8    6.82    1.51
   2   3  -8    8.40    1.77
  -2  -3   7   14.78    1.71
  -2  -3   7   15.18    1.12
  -2   3   7   14.23    1.62
   2  -3  -7   19.21    1.49
   2  -3  -7   16.64    1.80
   2   3  -7   19.11    2.03
  -2  -3   6  133.53    4.58
  -2  -3   6  142.71    2.77
  -2   3   6  138.39    4.60
   2  -3  -6  173.68    3.75
   2  -3  -6  144.74    4.77
   2   3  -6  154.22    5.07
  -2  -3   5   23.26    1.94
  -2  -3   5   28.47    1.00
  -2   3   5   24.13    1.92
   2  -3  -5   29.93    1.45
   2  -3  -5   25.21    2.02
   2   3  -5   31.85    2.29
  -2  -3   4   38.15    2.40
  -2   3   4   41.19    2.38
   2  -3  -4   44.17    1.53
   2  -3  -4   38.47    2.39
   2   3  -4   46.34    2.63
  -2  -3   3   68.74    3.07
  -2   3   3   65.10    2.87
   2  -3  -3   74.80    1.77
   2  -3  -3   73.51    3.17
   2   3  -3   86.08    3.43
  -2  -3   2   15.33    1.51
  -2   3   2   17.67    1.55
   2  -3  -2   16.80    0.88
   2  -3  -2   15.73    1.55
   2   3  -2   16.34    1.52
  -2  -3   1  215.57    5.10
  -2   3   1  217.99    5.13
   2  -3  -1  204.86    4.97
   2   3  -1  208.87    5.08
   2   3  -1  208.57    2.73
  -2  -3   0   33.42    2.03
  -2   3   0   31.57    1.40
   2  -3   0   29.20    1.92
   2   3   0   34.95    2.16
   2   3   0   34.26    1.39
  -2  -3  -1   30.55    1.90
  -2   3  -1   24.39    1.37
   2  -3   1   23.57    1.69
   2  -3   1   32.41    2.10
   2   3   1   27.67    1.95
   2   3   1   26.02    1.42
  -2  -3  -2  291.15    5.52
  -2   3  -2  236.38    4.59
   2  -3   2  217.70    4.71
   2  -3   2  250.57    5.81
   2   3   2  268.43    5.94
   2   3   2  245.26    4.69
  -2  -3  -3   12.11    1.24
  -2   3  -3    8.29    1.17
   2  -3   3    8.73    1.06
   2  -3   3    8.88    1.41
   2   3   3   11.12    1.57
   2   3   3    9.52    1.13
  -2  -3  -4   38.56    2.03
  -2   3  -4   32.78    2.10
   2  -3   4   30.19    1.74
   2  -3   4   28.86    2.18
   2   3   4   32.78    2.30
   2   3   4   37.34    2.23
  -2  -3  -5    5.00    1.01
  -2   3  -5    4.18    1.07
   2  -3   5    5.48    0.94
   2  -3   5    5.16    1.27
   2   3   5    5.44    1.31
   2   3   5    5.29    1.16
  -2  -3  -6   16.60    1.85
  -2  -3  -6   16.35    1.33
  -2   3  -6   17.60    1.79
   2  -3   6   15.10    1.20
   2  -3   6   14.35    1.75
   2   3   6   17.07    1.80
  -2  -3  -7    9.58    1.79
  -2  -3  -7   11.24    1.09
  -2   3  -7   12.44    1.88
   2  -3   7   12.16    1.08
   2  -3   7   11.03    1.85
   2   3   7   12.86    1.89
  -2  -3  -8    3.56    1.30
  -2   3  -8    4.63    1.32
   2  -3   8    3.26    1.26
   2   3   8    5.28    1.43
  -2  -3  -9    1.07    0.90
  -2   3  -9    1.83    1.02
   2  -3   9    0.66    0.69
   2   3   9    1.82    0.93
  -2  -3 -10   10.32    2.06
  -2   3 -10   14.92    2.43
   2  -3  10    9.91    2.00
   2   3  10    9.64    1.95
  -2  -3 -11    0.94    0.99
  -2   3 -11    0.47    0.90
   2  -3  11    0.23    0.58
   2   3  11    0.52    0.65
  -2  -3 -12   10.16    2.26
  -2   3 -12   13.05    2.57
   2  -3  12   11.08    2.28
   2   3  12    8.55    2.09
  -2  -3 -13    5.85    1.84
  -2   3 -13    9.28    2.32
   2  -3  13    4.44    1.61
   2   3  13    5.77    1.80
  -2  -3 -14   10.52    2.46
  -2   3 -14   12.08    2.63
   2  -3  14   10.63    2.44
   2   3  14   12.22    2.64
  -2  -3 -15    1.12    1.26
  -2   3 -15    0.03    0.97
   2  -3  15    0.61    0.97
   2   3  15    0.21    0.99
  -2  -3 -16    0.27    1.32
  -2   3 -16   -0.47    0.84
   2  -3  16    0.44    0.89
   2   3  16   -0.47    0.87
  -2  -3 -17   -0.08    1.45
  -2   3 -17   -0.40    1.01
   2  -3  17    0.43    0.88
   2   3  17    0.16    1.10
  -2  -3 -18    5.73    2.50
  -2   3 -18    4.01    1.81
   2  -3  18    5.84    2.16
   2   3  18    3.63    1.80
  -2  -3 -19    0.14    1.64
   2  -3  19    0.54    1.07
  -2   4  20   -0.75    0.88
  -2   4  19    0.40    1.00
   2   4 -19   -0.71    1.55
  -2   4  18    1.35    1.26
   2   4 -18   -0.47    1.41
  -2   4  17    2.39    1.33
   2   4 -17    1.28    1.48
  -2   4  16    1.70    1.24
   2   4 -16    1.76    1.39
  -2   4  15    1.12    0.92
   2   4 -15    0.77    1.11
  -2   4  14    0.37    0.68
   2   4 -14    1.08    1.05
  -2  -4  13    5.38    1.52
  -2   4  13    4.24    1.50
   2  -4 -13    2.42    1.13
   2   4 -13    5.13    1.70
  -2  -4  12    1.38    0.94
  -2   4  12    1.00    0.80
   2  -4 -12    1.22    1.03
   2  -4 -12    0.72    0.87
   2   4 -12    1.31    0.97
  -2  -4  11   27.39    2.59
  -2   4  11   30.92    2.83
   2  -4 -11   28.29    2.28
   2  -4 -11   25.38    2.43
   2   4 -11   39.56    3.28
  -2  -4  10    2.08    1.01
  -2   4  10    2.20    1.06
   2  -4 -10    3.16    1.02
   2  -4 -10    3.19    1.24
   2   4 -10    4.02    1.44
  -2  -4   9    4.33    1.37
  -2  -4   9    4.46    0.91
  -2   4   9    4.71    1.35
   2  -4  -9    6.62    1.23
   2  -4  -9    5.68    1.51
   2   4  -9    5.08    1.50
  -2  -4   8   76.09    3.85
  -2  -4   8   85.92    2.77
  -2   4   8   77.63    3.98
   2  -4  -8  103.93    3.34
   2  -4  -8   77.66    3.89
   2   4  -8   89.59    4.41
  -2  -4   7   51.80    3.12
  -2  -4   7   64.71    2.14
  -2   4   7   63.67    3.50
   2  -4  -7   71.17    2.51
   2  -4  -7   58.36    3.31
   2   4  -7   67.08    3.68
  -2  -4   6    0.81    0.74
  -2  -4   6    0.38    0.32
  -2   4   6    0.51    0.61
   2  -4  -6    0.91    0.53
   2  -4  -6    0.52    0.70
   2   4  -6   -0.13    0.57
  -2  -4   5   23.32    2.09
  -2  -4   5   26.66    0.98
  -2   4   5   26.86    2.18
   2  -4  -5   27.82    1.19
   2  -4  -5   22.02    2.02
   2   4  -5   22.66    2.03
  -2  -4   4   37.51    2.50
  -2   4   4   41.23    2.59
   2  -4  -4   41.53    1.13
   2  -4  -4   37.22    2.51
   2   4  -4   47.14    2.79
  -2  -4   3   55.51    2.96
  -2   4   3   56.87    2.93
   2  -4  -3   53.33    2.90
   2   4  -3   67.53    3.23
  -2  -4   2   12.02    1.65
  -2   4   2   11.27    1.36
   2  -4  -2   13.18    1.71
   2   4  -2   11.95    1.45
   2   4  -2   10.53    0.62
  -2  -4   1   41.00    2.48
  -2   4   1   44.05    1.24
  -2   4   1   44.61    2.56
   2  -4  -1   43.70    2.55
   2   4  -1   50.43    2.71
   2   4  -1   46.08    1.49
  -2  -4   0   93.51    3.61
  -2   4   0   83.22    2.10
  -2   4   0   82.57    3.45
   2  -4   0   78.76    3.31
   2   4   0  100.77    3.76
   2   4   0   85.68    2.35
  -2  -4  -1    0.34    0.67
  -2   4  -1    0.93    0.47
   2  -4   1    0.89    0.65
   2  -4   1    0.53    0.62
   2   4   1    0.30    0.62
   2   4   1    1.10    0.53
  -2  -4  -2   20.38    1.73
  -2   4  -2   19.64    1.39
   2  -4   2   15.58    1.51
   2  -4   2   18.48    1.79
   2   4   2   21.61    1.86
   2   4   2   18.81    1.45
  -2  -4  -3   85.25    3.30
  -2   4  -3   86.81    3.09
   2  -4   3   76.57    3.08
   2  -4   3   79.68    3.63
   2   4   3   83.74    3.59
   2   4   3   79.08    3.08
  -2  -4  -4  207.20    5.02
  -2   4  -4  195.72    5.01
   2  -4   4  187.22    4.66
   2  -4   4  174.04    5.47
   2   4   4  207.17    5.76
   2   4   4  216.15    5.43
  -2  -4  -5   19.46    1.64
  -2   4  -5   22.18    1.92
   2  -4   5   19.65    1.59
   2  -4   5   16.43    1.80
   2   4   5   16.96    1.81
   2   4   5   22.58    1.96
  -2  -4  -6    0.11    0.72
  -2  -4  -6    1.02    0.66
  -2   4  -6    0.48    0.71
   2  -4   6    0.38    0.59
   2  -4   6    0.25    0.63
   2   4   6    0.23    0.53
  -2  -4  -7    1.77    1.04
  -2  -4  -7    2.75    0.83
  -2   4  -7    2.40    0.99
   2  -4   7    1.96    0.78
   2  -4   7    2.36    1.02
   2   4   7    2.77    1.09
  -2  -4  -8    5.43    1.63
  -2   4  -8    8.70    1.80
   2  -4   8    4.80    1.45
   2   4   8    7.94    1.70
  -2  -4  -9   23.06    2.40
  -2   4  -9   26.73    2.58
   2  -4   9   19.77    2.27
   2   4   9   26.71    2.60
  -2  -4 -10    6.73    1.76
  -2   4 -10   10.22    2.12
   2  -4  10    6.56    1.77
   2   4  10    5.82    1.68
  -2  -4 -11    1.44    1.04
  -2   4 -11    0.75    1.00
   2  -4  11    0.82    0.86
   2   4  11    0.14    0.74
  -2  -4 -12    1.57    1.06
  -2   4 -12    1.59    1.10
   2  -4  12    0.97    0.99
   2   4  12    1.37    0.98
  -2  -4 -13    0.26    0.95
  -2   4 -13   -0.50    0.83
   2  -4  13   -0.09    0.63
   2   4  13   -0.03    0.85
  -2  -4 -14    1.02    1.28
  -2   4 -14    2.05    1.24
   2  -4  14    1.14    1.03
   2   4  14    2.34    1.31
  -2  -4 -15    4.80    1.91
  -2   4 -15    2.61    1.58
   2  -4  15    2.26    1.32
   2   4  15    5.51    1.98
  -2  -4 -16    1.28    1.42
  -2   4 -16   -0.22    1.06
   2  -4  16   -0.21    0.83
   2   4  16    0.16    1.18
  -2  -4 -17    4.66    2.15
  -2   4 -17    6.82    2.17
   2  -4  17    2.46    1.53
   2   4  17    6.98    2.47
  -2  -4 -18    1.80    1.95
  -2   4 -18    1.72    1.44
   2  -4  18    1.70    1.38
   2   4  18    0.65    1.42
  -2  -4 -19    0.76    2.00
   2  -4  19    0.19    1.01
  -2   5  19    3.91    1.82
   2   5 -19    4.20    2.46
  -2   5  18    0.02    0.89
   2   5 -18    1.20    1.65
  -2   5  17    2.27    1.42
   2   5 -17    3.21    1.82
  -2   5  16    0.78    0.98
   2   5 -16    1.38    1.42
  -2   5  15    3.51    1.59
   2   5 -15    4.31    1.71
  -2   5  14    1.47    1.11
   2   5 -14    2.20    1.30
  -2  -5  13    3.84    1.47
  -2   5  13    6.46    1.90
   2  -5 -13    5.41    1.65
   2   5 -13    5.98    1.85
  -2  -5  12   25.55    2.61
  -2   5  12   20.57    2.47
   2  -5 -12   20.97    2.33
   2   5 -12   30.19    3.06
  -2  -5  11    0.59    0.78
  -2   5  11    0.20    0.74
   2  -5 -11   -0.33    0.72
   2   5 -11    0.42    0.72
  -2  -5  10   17.85    2.09
  -2   5  10   19.33    2.26
   2  -5 -10   18.65    2.15
   2   5 -10   18.03    2.60
  -2  -5   9   19.84    2.21
  -2   5   9   19.94    2.21
   2  -5  -9   19.98    2.20
   2   5  -9   25.49    2.55
  -2  -5   8    0.80    0.87
  -2   5   8    0.15    0.43
   2  -5  -8    0.28    0.77
   2   5  -8    0.69    0.63
  -2  -5   7    0.04    0.78
  -2   5   7    0.23    0.59
   2  -5  -7    0.41    0.72
   2   5  -7   -0.07    0.62
  -2  -5   6    3.20    1.21
  -2  -5   6    4.91    0.67
  -2   5   6    3.32    1.15
   2  -5  -6    3.16    1.18
   2   5  -6    5.12    1.44
  -2  -5   5   42.60    2.92
  -2   5   5   46.49    2.99
   2  -5  -5   44.10    2.95
   2   5  -5   47.86    3.03
  -2  -5   4   59.23    3.33
  -2   5   4   59.70    3.32
   2  -5  -4   54.59    3.21
   2   5  -4   67.45    3.48
   2   5  -4   56.84    1.55
  -2  -5   3    1.05    0.82
  -2   5   3    1.40    0.74
   2  -5  -3    0.59    0.72
   2   5  -3    0.53    0.67
   2   5  -3    1.64    0.40
  -2  -5   2    3.64    1.16
  -2   5   2    2.14    0.91
   2  -5  -2    1.61    0.92
   2   5  -2    2.22    0.92
   2   5  -2    2.52    0.52
  -2  -5   1  115.12    4.37
  -2   5   1  119.02    4.46
   2  -5  -1  116.20    4.40
   2   5  -1  139.14    4.65
   2   5  -1  133.22    2.94
  -2  -5   0   53.25    3.00
  -2   5   0   60.77    1.75
  -2   5   0   48.79    2.93
   2  -5   0   50.16    2.90
   2   5   0   57.72    3.03
   2   5   0   59.54    2.22
  -2  -5  -1    6.30    1.40
  -2   5  -1    8.14    0.88
  -2   5  -1    6.23    1.37
   2  -5   1    7.32    1.43
   2   5   1    8.31    1.48
   2   5   1    8.66    1.14
  -2  -5  -2    6.12    1.40
  -2   5  -2    6.76    0.98
   2  -5   2    4.78    1.20
   2  -5   2    6.74    1.43
   2   5   2    7.47    1.46
   2   5   2    5.63    1.04
  -2  -5  -3   -0.04    0.66
  -2   5  -3    0.53    0.55
   2  -5   3   -0.17    0.58
   2  -5   3    0.14    0.57
   2   5   3    0.40    0.64
   2   5   3    0.22    0.52
  -2  -5  -4    1.62    0.92
  -2   5  -4    1.10    0.68
   2  -5   4    0.91    0.71
   2  -5   4    0.43    0.66
   2   5   4    0.75    0.75
   2   5   4    1.49    0.72
  -2  -5  -5   11.31    1.66
  -2   5  -5    9.18    1.47
   2  -5   5   10.28    1.51
   2  -5   5   12.94    1.99
   2   5   5    8.13    1.62
   2   5   5   11.28    1.69
  -2  -5  -6   13.41    1.54
  -2   5  -6   14.65    1.74
   2  -5   6   13.13    1.52
   2  -5   6   12.64    2.03
   2   5   6   13.28    1.97
   2   5   6   15.20    1.82
  -2  -5  -7    7.81    1.68
  -2  -5  -7   11.25    1.57
  -2   5  -7   13.39    1.96
   2  -5   7   10.24    1.50
   2  -5   7    6.84    1.60
   2   5   7   12.02    1.96
  -2  -5  -8   37.10    2.95
  -2  -5  -8   39.39    2.42
  -2   5  -8   47.47    3.26
   2  -5   8   29.30    2.71
   2   5   8   48.39    3.39
  -2  -5  -9    2.24    1.15
  -2   5  -9    2.46    1.14
   2  -5   9    1.04    0.79
   2   5   9    1.17    0.99
  -2  -5 -10   20.79    2.44
  -2   5 -10   30.01    2.89
   2  -5  10   22.06    2.54
   2   5  10   25.29    2.76
  -2  -5 -11   14.08    2.46
  -2   5 -11   17.90    2.76
   2  -5  11   11.76    2.34
   2   5  11   14.15    2.56
  -2  -5 -12    1.61    1.06
  -2   5 -12   -0.11    0.79
   2  -5  12    0.51    0.75
   2   5  12    0.31    0.81
  -2  -5 -13    1.55    1.17
  -2   5 -13    0.46    0.84
   2  -5  13    0.48    0.81
   2   5  13    1.04    1.06
  -2  -5 -14    0.39    0.96
  -2   5 -14    0.29    1.03
   2  -5  14   -0.04    0.69
   2   5  14   -0.27    0.72
  -2  -5 -15    5.40    1.91
  -2   5 -15    8.45    2.40
   2  -5  15    2.69    1.52
   2   5  15    4.86    2.06
  -2  -5 -16    0.51    1.49
  -2   5 -16   -1.44    0.78
   2  -5  16   -0.03    0.83
   2   5  16    0.86    1.35
  -2  -5 -17   -0.16    1.63
  -2   5 -17   -0.54    0.94
   2  -5  17    0.68    0.98
   2   5  17    1.27    1.56
  -2  -5 -18    3.33    2.30
  -2   5 -18    3.00    1.59
   2  -5  18    0.16    1.04
   2   5  18    2.43    1.95
  -2   6  19    5.36    2.19
  -2   6  18    1.74    1.38
   2   6 -18   -0.03    1.21
  -2   6  17    0.41    0.90
   2   6 -17    0.63    0.97
  -2   6  16    0.67    0.88
   2   6 -16    0.71    1.11
  -2   6  15    3.84    1.51
   2   6 -15    4.06    1.66
  -2   6  14    3.86    1.65
   2   6 -14    1.26    1.09
  -2  -6  13    1.31    1.25
  -2   6  13    2.57    1.33
   2  -6 -13    0.28    0.88
   2   6 -13    1.02    1.04
  -2  -6  12    3.64    1.42
  -2   6  12    2.25    1.13
   2  -6 -12    0.94    0.98
   2   6 -12    2.09    1.14
  -2  -6  11    2.84    1.29
  -2   6  11    2.27    1.16
   2  -6 -11    2.57    1.22
   2   6 -11    1.80    0.99
  -2  -6  10    0.90    0.90
  -2   6  10   -0.09    0.51
   2  -6 -10    0.18    0.74
   2   6 -10    0.66    0.74
  -2  -6   9    1.75    0.93
  -2   6   9    1.76    1.00
   2  -6  -9    1.22    0.90
   2   6  -9    0.02    0.46
  -2  -6   8    3.65    1.33
  -2   6   8    4.47    1.41
   2  -6  -8    3.32    1.21
   2   6  -8    5.44    1.57
  -2  -6   7    0.86    0.86
  -2   6   7    1.07    0.72
   2  -6  -7    1.81    0.96
   2   6  -7    1.11    0.77
  -2  -6   6    6.30    1.69
  -2   6   6    5.37    1.45
   2  -6  -6    5.23    1.52
   2   6  -6    6.60    1.61
  -2  -6   5   88.76    4.39
  -2   6   5  100.48    4.65
   2  -6  -5   96.14    4.54
   2   6  -5  106.86    4.70
  -2  -6   4   51.83    3.33
  -2   6   4   64.88    3.68
   2  -6  -4   57.88    3.51
   2   6  -4   65.12    3.60
  -2  -6   3    5.49    1.53
  -2   6   3    3.32    1.17
   2  -6  -3    4.15    1.39
   2   6  -3    5.62    1.46
   2   6  -3    6.09    0.80
  -2  -6   2    9.35    1.80
  -2   6   2    8.60    1.66
   2  -6  -2    7.84    1.66
   2   6  -2    8.82    1.62
   2   6  -2    8.02    0.94
  -2  -6   1   11.55    1.91
  -2   6   1   10.86    1.80
   2  -6  -1    9.59    1.77
   2   6  -1   12.33    1.80
   2   6  -1   10.06    1.07
  -2  -6   0    6.70    1.63
  -2   6   0    9.28    0.77
  -2   6   0    7.42    1.61
   2  -6   0    5.86    1.49
   2   6   0    8.14    1.54
   2   6   0    7.28    1.09
  -2  -6  -1  317.26    7.64
  -2   6  -1  411.25    5.48
  -2   6  -1  299.39    7.60
   2  -6   1  297.06    7.32
   2   6   1  378.57    8.00
   2   6   1  337.06    6.16
  -2  -6  -2   24.70    2.28
  -2   6  -2   28.80    1.71
  -2   6  -2   20.68    2.12
   2  -6   2   23.56    2.16
   2   6   2   27.72    2.29
   2   6   2   26.71    1.95
  -2  -6  -3   44.52    2.93
  -2   6  -3   59.32    2.66
   2  -6   3   35.59    2.58
   2  -6   3   42.59    3.02
   2   6   3   50.21    3.05
   2   6   3   51.21    2.81
  -2  -6  -4   14.06    1.98
  -2   6  -4   14.05    1.48
   2  -6   4   12.21    1.83
   2  -6   4   13.79    2.08
   2   6   4   13.58    1.97
   2   6   4   13.25    1.63
  -2  -6  -5   32.47    2.51
  -2   6  -5   36.38    2.47
   2  -6   5   26.23    2.20
   2  -6   5   23.73    2.37
   2   6   5   32.70    2.58
   2   6   5   35.58    2.65
  -2  -6  -6   33.96    2.52
  -2   6  -6   39.26    2.74
   2  -6   6   27.02    2.26
   2  -6   6   23.30    2.35
   2   6   6   33.77    2.69
   2   6   6   33.20    2.66
  -2  -6  -7    0.59    0.95
  -2  -6  -7    0.78    0.81
  -2   6  -7    1.62    0.99
   2  -6   7    0.56    0.80
   2  -6   7    0.90    0.77
   2   6   7    1.95    0.95
  -2  -6  -8    1.41    0.95
  -2  -6  -8    0.98    0.90
  -2   6  -8    0.50    0.69
   2  -6   8    0.20    0.69
   2   6   8    0.88    0.84
  -2  -6  -9    4.73    1.54
  -2   6  -9    4.83    1.53
   2  -6   9    4.65    1.57
   2   6   9    6.11    1.75
  -2  -6 -10   11.91    2.22
  -2   6 -10   10.41    2.12
   2  -6  10    8.62    2.05
   2   6  10   13.21    2.45
  -2  -6 -11    0.37    1.04
  -2   6 -11    0.12    0.84
   2  -6  11   -0.11    0.72
   2   6  11    0.30    1.03
  -2  -6 -12    2.34    1.32
  -2   6 -12    3.14    1.44
   2  -6  12    1.89    1.11
   2   6  12    0.99    1.15
  -2  -6 -13    3.28    1.52
  -2   6 -13    1.60    1.22
   2  -6  13    1.86    1.27
   2   6  13    3.09    1.46
  -2  -6 -14    1.43    1.28
  -2   6 -14    0.82    1.03
   2  -6  14    1.71    1.20
   2   6  14    2.57    1.47
  -2  -6 -15    1.89    1.49
  -2   6 -15    3.68    1.73
   2  -6  15    2.48    1.42
   2   6  15    3.14    1.85
  -2  -6 -16    2.29    1.64
  -2   6 -16    1.08    1.17
   2  -6  16    2.72    1.53
   2   6  16    3.80    1.99
  -2  -6 -17    2.33    2.00
  -2   6 -17    0.87    1.16
   2  -6  17    0.46    1.15
   2   6  17    1.82    1.77
  -2  -6 -18    1.17    2.06
   2  -6  18    0.93    1.17
  -2   7  18    4.23    1.85
   2   7 -18    2.13    1.54
  -2   7  17    1.25    1.26
   2   7 -17    1.01    1.03
  -2   7  16    2.83    1.45
   2   7 -16    2.37    1.47
  -2   7  15    5.54    1.86
   2   7 -15    2.81    1.43
  -2   7  14    6.37    2.01
   2   7 -14    5.34    1.94
  -2  -7  13    1.16    1.28
  -2   7  13    0.38    0.68
   2  -7 -13    0.42    1.06
   2   7 -13    0.08    0.81
  -2  -7  12    1.41    1.28
  -2   7  12    0.84    0.83
   2  -7 -12    0.88    1.09
   2   7 -12    1.34    0.99
  -2  -7  11    2.73    1.34
  -2   7  11    0.34    0.70
   2  -7 -11    0.96    1.01
   2   7 -11    1.45    0.98
  -2  -7  10   48.16    3.67
  -2   7  10   51.82    3.99
   2  -7 -10   46.68    3.62
   2   7 -10   46.37    3.75
  -2  -7   9    3.12    1.38
  -2   7   9    2.80    1.22
   2  -7  -9    1.75    1.08
   2   7  -9    1.86    1.08
  -2  -7   8    0.91    0.95
  -2   7   8    1.14    0.75
   2  -7  -8    0.21    0.78
   2   7  -8    0.66    0.77
  -2  -7   7    1.09    1.00
  -2   7   7    0.99    0.75
   2  -7  -7    1.43    0.86
   2   7  -7    1.49    0.96
  -2  -7   6    5.99    1.70
  -2   7   6    6.07    1.61
   2  -7  -6    6.58    1.74
   2   7  -6    5.55    1.56
  -2  -7   5    6.21    1.72
  -2   7   5    6.40    1.72
   2  -7  -5    6.72    1.69
   2   7  -5    6.81    1.73
  -2  -7   4   48.24    3.43
  -2   7   4   54.81    3.63
   2  -7  -4   46.99    3.31
   2   7  -4   59.42    3.58
  -2  -7   3   83.23    4.39
  -2   7   3   76.16    4.15
   2  -7  -3   82.47    4.33
   2   7  -3   93.54    4.38
  -2  -7   2    1.63    1.13
  -2   7   2    2.96    1.23
   2  -7  -2    2.42    1.16
   2   7  -2    2.99    1.21
   2   7  -2    3.45    0.84
  -2  -7   1   37.49    3.01
  -2   7   1   42.04    3.11
   2  -7  -1   39.18    3.04
   2   7  -1   52.54    3.20
   2   7  -1   47.57    2.30
  -2  -7   0   14.55    2.21
  -2   7   0   12.90    2.08
   2  -7   0   13.06    2.12
   2   7   0   14.17    1.77
   2   7   0   13.25    1.43
  -2  -7  -1   19.52    2.19
  -2   7  -1   22.69    2.33
   2  -7   1   17.26    2.07
   2   7   1   23.19    2.17
   2   7   1   21.87    1.82
  -2  -7  -2    0.35    0.89
  -2   7  -2    0.04    0.64
   2  -7   2    0.30    0.84
   2   7   2   -0.08    0.60
   2   7   2    0.15    0.55
  -2  -7  -3   -0.34    0.72
  -2   7  -3    0.44    0.55
  -2   7  -3    0.17    0.65
   2  -7   3    0.37    0.75
   2   7   3    0.64    0.80
   2   7   3    0.62    0.68
  -2  -7  -4    5.03    1.51
  -2   7  -4    7.48    1.33
   2  -7   4    5.01    1.54
   2  -7   4    5.48    1.58
   2   7   4    7.59    1.67
   2   7   4    5.47    1.38
  -2  -7  -5    6.77    1.66
  -2   7  -5    8.30    1.51
   2  -7   5    5.98    1.55
   2  -7   5    5.86    1.60
   2   7   5    7.12    1.64
   2   7   5    6.35    1.54
  -2  -7  -6   19.46    2.10
  -2   7  -6   24.39    2.24
   2  -7   6   17.57    2.07
   2  -7   6   18.86    2.61
   2   7   6   21.57    2.25
   2   7   6   19.83    2.23
  -2  -7  -7    0.44    0.87
  -2  -7  -7    0.18    0.81
  -2   7  -7    0.64    0.81
   2  -7   7   -0.16    0.88
   2  -7   7    0.80    0.72
   2   7   7    0.05    0.63
  -2  -7  -8   21.65    2.39
  -2  -7  -8   19.91    2.11
  -2   7  -8   25.15    2.45
   2  -7   8   20.89    2.46
   2   7   8   25.42    2.68
  -2  -7  -9    0.28    0.95
  -2   7  -9   -0.06    0.73
   2  -7   9    0.06    0.72
   2   7   9    0.82    0.89
  -2  -7 -10   19.18    2.40
  -2   7 -10   19.61    2.40
   2  -7  10   14.25    2.57
   2   7  10   20.97    3.00
  -2  -7 -11    0.76    1.05
  -2   7 -11    1.94    1.25
   2  -7  11    1.29    1.06
   2   7  11    1.92    1.19
  -2  -7 -12    1.62    1.25
  -2   7 -12    2.94    1.37
   2  -7  12    1.48    1.12
   2   7  12    3.27    1.64
  -2  -7 -13    0.61    1.19
  -2   7 -13    1.01    1.00
   2  -7  13   -0.08    0.82
   2   7  13    0.68    1.29
  -2  -7 -14    2.06    1.38
  -2   7 -14    0.97    1.17
   2  -7  14    1.31    1.07
   2   7  14    0.88    1.24
  -2  -7 -15   -0.29    1.35
  -2   7 -15    0.41    1.05
   2  -7  15    0.52    1.01
   2   7  15    2.31    1.53
  -2   7 -16    1.23    1.20
   2  -7  16    3.48    1.59
   2   7  16    5.44    2.11
  -2   7 -17    0.94    1.24
   2  -7  17    1.10    1.24
  -2   8  17    0.52    1.20
   2   8 -17   -0.38    1.07
  -2   8  16    4.02    1.72
   2   8 -16    2.64    1.61
  -2   8  15    1.68    1.21
   2   8 -15    1.28    1.05
  -2   8  14    1.65    1.28
   2   8 -14    1.55    1.02
  -2  -8  13    2.11    1.49
  -2   8  13    3.67    1.48
   2  -8 -13    1.73    1.34
   2   8 -13    2.92    1.50
  -2  -8  12    0.98    1.24
  -2   8  12    0.36    0.80
   2  -8 -12    1.73    1.16
   2   8 -12    0.62    0.84
  -2  -8  11    1.59    1.36
  -2   8  11   -0.29    0.55
   2  -8 -11    2.07    1.16
   2   8 -11   -0.18    0.74
  -2  -8  10    9.18    2.30
  -2   8  10    9.58    2.29
   2  -8 -10    9.57    2.24
   2   8 -10   10.04    2.34
  -2  -8   9    1.86    1.24
  -2   8   9    2.41    1.13
   2  -8  -9    2.99    1.40
   2   8  -9    2.11    1.15
  -2  -8   8   25.38    2.82
  -2   8   8   26.60    2.87
   2  -8  -8   22.92    2.61
   2   8  -8   23.03    2.61
  -2  -8   7    1.27    1.17
  -2   8   7    0.72    0.93
   2  -8  -7    0.63    0.83
   2   8  -7    1.10    0.94
  -2  -8   6   35.47    3.25
  -2   8   6   37.71    3.31
   2  -8  -6   30.65    2.97
   2   8  -6   41.66    3.28
  -2  -8   5   31.25    3.02
  -2   8   5   33.66    3.05
   2  -8  -5   27.88    2.75
   2   8  -5   33.92    2.92
  -2  -8   4    6.09    1.86
  -2   8   4    8.42    2.00
   2  -8  -4    7.94    1.89
   2   8  -4   11.48    2.09
  -2  -8   3    3.00    1.40
  -2   8   3    2.97    1.36
   2  -8  -3    2.32    1.16
   2   8  -3    3.60    1.32
  -2  -8   2    0.15    0.77
  -2   8   2    0.52    0.83
   2  -8  -2    0.55    0.71
   2   8  -2    0.82    0.82
  -2  -8   1   13.13    2.28
  -2   8   1   11.87    2.08
   2  -8  -1   11.25    2.11
   2   8  -1   16.31    2.24
  -2  -8   0   11.99    2.21
  -2   8   0   12.17    2.11
   2  -8   0    8.91    1.92
   2   8   0   10.99    1.96
   2   8   0   11.13    1.54
  -2   8  -1   47.08    3.44
   2  -8   1   41.35    3.19
   2   8   1   58.43    3.49
   2   8   1   50.51    2.87
  -2  -8  -2    5.14    1.63
  -2   8  -2    7.03    1.79
   2  -8   2    6.48    1.68
   2   8   2    9.12    1.82
   2   8   2    6.94    1.43
  -2  -8  -3    6.82    1.80
  -2   8  -3    3.79    1.35
   2  -8   3    6.39    1.72
   2   8   3    8.32    1.79
   2   8   3    7.36    1.58
  -2  -8  -4  128.50    5.53
  -2   8  -4  111.27    5.39
   2  -8   4  120.64    5.31
   2   8   4  150.99    5.67
   2   8   4  154.37    5.61
  -2  -8  -5    5.50    1.56
   2  -8   5    3.49    1.34
   2  -8   5    1.97    1.14
   2   8   5    4.06    1.36
   2   8   5    3.55    1.32
  -2  -8  -6    3.95    1.39
  -2   8  -6    5.63    1.48
   2  -8   6    4.75    1.49
   2  -8   6    4.06    1.52
   2   8   6    5.20    1.48
   2   8   6    5.16    1.56
  -2  -8  -7   34.35    2.88
  -2   8  -7   32.50    2.71
   2  -8   7   24.39    2.41
   2  -8   7   27.55    2.88
   2   8   7   38.48    3.25
  -2  -8  -8   11.15    2.15
  -2  -8  -8   15.45    2.28
  -2   8  -8   14.63    2.21
   2  -8   8   10.05    2.26
   2   8   8   15.33    2.54
  -2  -8  -9    0.11    1.05
  -2   8  -9    0.52    0.78
   2  -8   9    0.38    0.76
   2   8   9    0.44    0.96
  -2  -8 -10    0.44    1.01
  -2   8 -10    0.64    0.87
   2  -8  10    0.88    0.99
   2   8  10    1.16    1.11
  -2  -8 -11    1.59    1.41
  -2   8 -11    0.94    0.89
   2  -8  11    0.69    1.06
   2   8  11    1.62    1.26
  -2  -8 -12    4.23    1.79
  -2   8 -12    4.38    1.52
   2  -8  12    2.43    1.43
   2   8  12    4.23    1.76
  -2   8 -13    0.27    0.86
   2  -8  13    0.07    0.94
   2   8  13    0.16    1.33
  -2   8 -14    0.91    1.17
   2  -8  14   -0.39    0.87
   2   8  14    1.01    1.51
  -2   8 -15    0.05    0.97
   2  -8  15    0.41    1.01
   2   8  15    1.59    1.43
  -2   8 -16    0.58    1.08
   2  -8  16    1.72    1.40
   2   8  16    2.54    1.91
   2  -8  17    0.77    1.21
  -2   9  16    2.16    1.40
   2   9 -16    2.19    1.37
  -2   9  15    0.47    1.10
   2   9 -15    1.07    1.13
  -2   9  14    0.03    0.87
   2   9 -14   -0.01    0.89
  -2  -9  13    4.16    1.81
  -2   9  13    3.35    1.66
   2  -9 -13    2.22    1.47
   2   9 -13    3.74    1.65
  -2  -9  12    1.38    1.35
  -2   9  12    0.85    0.80
   2  -9 -12    0.80    1.17
   2   9 -12    1.07    1.11
  -2  -9  11    4.00    1.83
  -2   9  11    2.50    1.34
   2  -9 -11    2.41    1.45
   2   9 -11    1.49    1.15
  -2  -9  10    0.78    1.28
  -2   9  10    0.20    0.76
   2  -9 -10    0.86    1.00
   2   9 -10    0.16    0.72
  -2  -9   9    2.23    1.41
  -2   9   9    0.40    1.01
   2  -9  -9   -0.18    0.81
   2   9  -9    1.21    0.99
  -2  -9   8    5.59    1.93
  -2   9   8    3.88    1.61
   2  -9  -8    4.29    1.63
   2   9  -8    5.32    1.73
  -2  -9   7   22.87    2.86
  -2   9   7   22.09    3.09
   2  -9  -7   23.47    2.77
   2   9  -7   20.22    2.50
  -2  -9   6    0.97    1.12
  -2   9   6    0.22    0.87
   2  -9  -6    0.28    0.63
   2   9  -6    1.86    1.01
  -2  -9   5    1.56    1.17
  -2   9   5    2.03    1.23
   2  -9  -5    1.54    1.01
   2   9  -5    1.00    0.96
  -2  -9   4    4.79    1.74
  -2   9   4    5.90    1.82
   2  -9  -4    6.06    1.78
   2   9  -4    5.68    1.68
  -2  -9   3   42.78    3.65
  -2   9   3   43.74    3.56
   2  -9  -3   37.01    3.28
   2   9  -3   45.97    3.36
  -2  -9   2    4.69    1.73
  -2   9   2    6.28    1.77
   2  -9  -2    5.84    1.80
   2   9  -2    6.36    1.73
  -2  -9   1   32.53    3.17
  -2   9   1   32.47    3.05
   2  -9  -1   30.60    2.99
   2   9  -1   31.81    2.73
  -2  -9   0    2.98    1.39
  -2   9   0    4.18    1.46
   2  -9   0    3.84    1.39
   2   9   0    3.65    1.34
  -2  -9  -1    6.85    1.95
  -2   9  -1    7.24    1.90
   2  -9   1    7.70    1.93
   2   9   1    9.18    1.88
  -2  -9  -2   28.24    2.92
  -2   9  -2   25.45    2.70
   2  -9   2   28.03    2.84
   2   9   2   31.37    2.75
   2   9   2   29.34    2.50
  -2  -9  -3    5.97    1.77
  -2   9  -3    6.25    1.80
   2  -9   3    6.00    1.74
   2   9   3    6.91    1.71
   2   9   3    6.20    1.57
  -2  -9  -4   23.09    2.57
  -2   9  -4   20.58    2.46
   2  -9   4   19.86    2.38
   2   9   4   24.88    2.41
   2   9   4   24.82    2.45
  -2  -9  -5    7.42    1.82
  -2   9  -5    9.30    2.15
   2  -9   5   10.61    2.19
   2   9   5    9.93    1.95
   2   9   5    9.12    1.91
  -2  -9  -6    9.30    2.05
   2  -9   6    7.52    1.93
   2   9   6    7.87    1.77
   2   9   6    9.42    2.00
  -2  -9  -7    0.86    0.88
   2  -9   7    0.98    1.05
   2  -9   7   -0.28    0.60
   2   9   7    1.63    1.12
  -2  -9  -8   12.78    2.30
  -2  -9  -8   12.70    2.27
   2  -9   8   12.14    2.52
   2   9   8   14.99    2.66
   2  -9   9    1.08    0.84
   2   9   9    1.58    1.15
   2  -9  10    0.83    1.10
   2   9  10    2.86    1.58
  -2   9 -11    0.20    0.81
   2  -9  11    0.66    1.08
   2   9  11    1.06    1.16
  -2   9 -12   -0.46    0.85
   2  -9  12    0.53    0.92
   2   9  12    0.64    1.25
  -2   9 -13    4.75    1.81
   2  -9  13    3.45    1.68
   2   9  13    4.61    2.10
  -2   9 -14   -0.53    0.87
   2  -9  14    0.97    1.16
   2   9  14   -0.82    1.09
  -2   9 -15   -0.38    1.08
   2  -9  15    0.53    1.14
   2   9  15   -0.26    1.65
  -2   9 -16    0.04    1.19
   2  -9  16    0.02    1.17
  -2  10  15    0.43    1.13
   2  10 -15    1.28    1.44
  -2  10  14    2.70    1.45
   2  10 -14    2.73    1.40
  -2 -10  13    4.34    2.04
  -2  10  13    1.96    1.39
   2 -10 -13    2.44    1.42
   2  10 -13    1.42    1.30
  -2 -10  12    0.36    1.47
  -2  10  12    1.26    1.36
   2 -10 -12    0.75    1.15
   2  10 -12    0.15    0.92
  -2 -10  11    4.19    1.87
  -2  10  11    2.70    1.69
   2 -10 -11    1.82    1.48
   2  10 -11    2.14    1.40
  -2 -10  10    0.68    1.25
  -2  10  10    0.57    1.12
   2 -10 -10    0.49    1.04
   2  10 -10    0.53    1.00
  -2 -10   9    1.28    1.36
  -2  10   9    1.75    1.47
   2 -10  -9    2.07    1.29
   2  10  -9    3.13    1.52
  -2 -10   8   13.98    2.99
  -2  10   8   13.03    2.85
   2 -10  -8   10.72    2.51
   2  10  -8   12.22    2.61
  -2 -10   7    2.09    1.53
  -2  10   7    1.62    1.23
   2 -10  -7    0.80    0.95
   2  10  -7    2.92    1.36
  -2 -10   6   -0.21    0.90
  -2  10   6    1.42    1.09
   2 -10  -6    0.14    0.82
   2  10  -6    1.33    1.10
  -2 -10   5    1.36    1.24
  -2  10   5    0.85    0.91
   2 -10  -5    1.25    0.89
   2  10  -5    0.91    0.99
  -2 -10   4    0.54    1.12
  -2  10   4    0.27    0.99
   2 -10  -4    0.61    0.81
   2  10  -4    0.28    0.89
  -2 -10   3    2.34    1.44
  -2  10   3    2.44    1.32
   2 -10  -3    2.01    1.12
   2  10  -3    2.39    1.14
  -2 -10   2   42.81    3.75
  -2  10   2   47.75    3.88
   2 -10  -2   42.26    3.68
   2  10  -2   50.15    3.58
  -2 -10   1    1.32    1.22
  -2  10   1    1.32    0.99
   2 -10  -1    1.73    1.07
   2  10  -1    0.00    0.79
  -2 -10   0    0.81    0.95
  -2  10   0    0.54    0.88
   2 -10   0    0.92    1.08
   2  10   0    0.54    0.86
  -2 -10  -1   23.34    3.19
  -2  10  -1   21.81    2.66
   2 -10   1   22.58    2.74
   2  10   1   25.67    2.55
  -2 -10  -2    0.52    0.93
  -2  10  -2    0.63    0.87
   2 -10   2    0.12    0.87
   2  10   2    0.59    0.85
  -2 -10  -3    1.30    1.07
  -2  10  -3    0.79    1.00
   2 -10   3    0.86    1.08
   2  10   3    1.19    0.97
  -2 -10  -4    6.73    1.92
  -2  10  -4    4.51    1.59
   2 -10   4    5.53    1.72
   2  10   4    7.24    1.80
  -2 -10  -5    2.21    1.22
  -2  10  -5    1.31    1.06
   2 -10   5    3.17    1.33
   2  10   5    4.59    1.58
  -2 -10  -6    0.32    0.90
  -2  10  -6    0.53    0.94
   2 -10   6    1.29    1.08
   2  10   6    0.24    0.76
  -2 -10  -7    1.84    1.12
  -2  10  -7    1.06    1.22
   2 -10   7    3.53    1.41
   2  10   7    1.36    1.20
  -2 -10  -8    4.85    1.65
   2  10   8    4.69    1.79
   2 -10   9    2.58    1.42
   2  10   9    3.49    1.69
   2 -10  10    7.74    2.26
   2  10  10    8.77    2.50
   2 -10  11    4.91    1.99
   2  10  11    7.01    2.47
   2 -10  12    0.95    1.21
   2  10  12    1.34    1.52
   2 -10  13    0.14    1.08
   2  10  13    1.52    1.65
   2 -10  14    0.50    1.20
   2  10  14    1.31    1.72
   2  11 -14    3.30    1.64
  -2  11  13    3.53    2.06
   2 -11 -13    3.07    1.70
   2  11 -13    4.01    1.82
  -2 -11  12    2.30    2.07
  -2  11  12    1.77    1.83
   2 -11 -12    0.50    1.23
   2  11 -12    0.77    1.26
  -2 -11  11    2.74    1.96
  -2  11  11    3.88    2.16
   2 -11 -11    2.56    1.69
   2  11 -11    2.76    1.61
  -2 -11  10    4.55    2.12
  -2  11  10    6.04    2.33
   2 -11 -10    4.11    1.92
   2  11 -10    4.78    1.95
  -2 -11   9    3.40    1.84
  -2  11   9    0.89    1.31
   2 -11  -9    1.95    1.40
   2  11  -9    2.25    1.56
  -2 -11   8    1.47    1.53
  -2  11   8    1.43    1.50
   2 -11  -8    1.17    1.07
   2  11  -8    0.84    1.11
  -2 -11   7   15.94    3.30
  -2  11   7   14.26    3.01
   2 -11  -7   16.42    3.07
   2  11  -7   14.30    2.82
  -2 -11   6    3.55    1.69
  -2  11   6    1.03    1.21
   2 -11  -6    1.97    1.20
   2  11  -6    2.29    1.28
  -2 -11   5    0.43    1.14
  -2  11   5    0.52    1.14
   2 -11  -5   -0.02    0.79
   2  11  -5    0.16    0.89
  -2 -11   4    1.60    1.40
  -2  11   4    1.74    1.32
   2 -11  -4    1.08    0.99
   2  11  -4    1.52    1.23
  -2 -11   3    2.03    1.39
  -2  11   3    2.61    1.36
   2 -11  -3    3.11    1.38
   2  11  -3    2.58    1.35
  -2 -11   2    1.48    1.05
  -2  11   2    0.20    0.93
   2 -11  -2    0.99    0.92
   2  11  -2    0.19    0.91
  -2 -11   1    0.37    0.91
  -2  11   1    1.01    0.99
   2 -11  -1    1.68    1.31
  -2 -11   0    1.53    1.10
  -2  11   0    2.32    1.26
   2 -11   0    1.31    1.19
  -2 -11  -1    1.69    1.10
  -2  11  -1    1.57    1.21
   2 -11   1    1.56    1.19
  -2 -11  -2    0.39    0.82
  -2  11  -2    0.50    0.84
   2 -11   2    1.53    1.18
  -2 -11  -3    7.56    2.20
  -2  11  -3    9.87    2.39
   2 -11   3   10.02    2.48
  -2 -11  -4    0.58    0.94
  -2  11  -4    1.23    1.12
   2 -11   4    0.58    1.18
  -2 -11  -5    8.92    2.22
  -2  11  -5    7.59    2.09
   2 -11   5    8.66    2.26
  -2 -11  -6   13.25    2.65
  -2  11  -6   12.54    2.69
   2 -11   6    9.69    2.38
  -2 -11  -7    6.41    1.96
  -2  11  -7    4.74    1.84
   2 -11   7    6.42    2.10
   2  11   7    8.28    2.24
  -2 -11  -8    2.18    1.23
  -2  11  -8    1.11    1.32
   2  11   8    3.19    1.55
  -2  11  -9    0.49    1.27
   2  11   9    2.28    1.57
   2  11  10    3.03    1.68
   2 -11  11    0.49    1.12
   2  11  11    1.84    1.51
   2 -11  12    0.72    1.25
   2  11  12    0.76    1.61
   2  11  13    1.94    1.85
   2 -12 -13    0.31    1.39
   2  12 -13    0.75    1.40
  -2 -12  12    2.38    2.14
   2 -12 -12    0.33    1.14
   2  12 -12    0.74    1.36
  -2 -12  11    3.03    1.99
  -2  12  11    2.10    1.91
   2 -12 -11    0.27    1.16
   2  12 -11    2.27    1.56
  -2 -12  10    1.63    1.76
  -2  12  10    1.41    1.56
   2 -12 -10    0.86    1.16
   2  12 -10    1.67    1.51
  -2 -12   9    2.12    1.54
  -2  12   9    0.50    1.32
   2 -12  -9    1.00    1.15
   2  12  -9    1.55    1.41
  -2 -12   8    2.43    1.73
  -2  12   8    0.99    1.32
   2 -12  -8    1.11    1.16
   2  12  -8    1.21    1.30
  -2 -12   7    0.25    1.35
  -2  12   7   -0.40    1.17
   2 -12  -7   -0.48    0.88
   2  12  -7    0.13    0.93
  -2 -12   6    0.93    1.49
  -2  12   6    1.02    1.25
   2 -12  -6   -0.32    0.75
  -2 -12   5    4.64    2.17
  -2  12   5    6.08    2.17
   2 -12  -5    3.32    1.50
  -2 -12   4    5.94    2.16
  -2  12   4    7.49    2.45
   2 -12  -4    7.59    2.27
  -2 -12   3    1.50    1.29
  -2  12   3    1.67    1.51
   2 -12  -3    1.73    1.33
  -2 -12   2   21.68    3.51
  -2  12   2   20.51    3.33
   2 -12  -2   21.04    3.50
  -2 -12   1    1.22    1.02
  -2  12   1    0.84    1.19
   2 -12  -1    2.72    1.52
  -2 -12   0    5.15    1.86
  -2  12   0    7.67    2.33
   2 -12   0    8.73    2.45
  -2 -12  -1    7.23    2.09
  -2  12  -1    9.32    2.43
   2 -12   1    8.91    2.53
  -2 -12  -2    1.67    1.25
  -2  12  -2    3.31    1.65
   2 -12   2    2.40    1.49
  -2 -12  -3    0.71    0.90
  -2  12  -3    0.72    1.10
   2 -12   3    1.29    1.23
  -2 -12  -4    0.62    1.02
  -2  12  -4    2.33    1.50
   2 -12   4    1.51    1.37
  -2 -12  -5    2.05    1.31
  -2  12  -5    3.59    1.63
   2 -12   5    3.87    1.79
  -2 -12  -6    0.91    1.01
  -2  12  -6    1.56    1.26
   2 -12   6    0.36    1.36
  -2 -12  -7    0.27    0.92
  -2  12  -7    1.10    1.24
   2 -12   7    0.38    1.38
  -2 -12  -8    1.82    1.21
  -2  12  -8    0.50    1.17
  -2  12  -9    0.47    1.34
  -2  12 -10    0.20    1.33
   2  12  10   -0.07    1.48
   2  12  11    1.94    1.98
   2  12  12    0.93    1.85
  -2 -13  11    2.48    2.09
   2 -13 -11   -0.16    1.15
  -2 -13  10    3.88    2.19
   2 -13 -10    2.18    1.47
  -2 -13   9    4.09    2.25
  -2  13   9    3.95    2.09
   2 -13  -9    3.72    1.80
  -2 -13   8    5.50    2.39
  -2  13   8    2.08    1.92
   2 -13  -8    3.53    1.66
  -2 -13   7    2.71    1.93
  -2  13   7    4.15    2.10
   2 -13  -7    5.20    1.97
  -2 -13   6    2.45    1.90
  -2  13   6    1.07    1.43
   2 -13  -6    2.30    1.51
  -2 -13   5    4.47    2.10
  -2  13   5    3.83    1.89
   2 -13  -5    5.52    2.09
  -2 -13   4    1.19    1.64
  -2  13   4    1.98    1.69
   2 -13  -4    1.92    1.26
  -2 -13   3    1.86    1.50
  -2  13   3    0.30    1.21
   2 -13  -3    0.52    1.31
  -2 -13   2    0.95    0.98
  -2  13   2    1.65    1.33
   2 -13  -2    2.34    1.64
  -2 -13   1    2.34    1.18
  -2  13   1    1.27    1.46
   2 -13  -1    1.46    1.33
  -2 -13   0    1.27    1.01
  -2  13   0    1.16    1.18
   2 -13   0    1.46    1.56
  -2 -13  -1    1.63    1.03
  -2  13  -1    1.40    1.42
   2 -13   1    2.72    1.67
  -2 -13  -2    6.08    2.01
  -2  13  -2    9.84    2.76
   2 -13   2    7.02    2.48
  -2 -13  -3    2.26    1.29
  -2  13  -3    1.28    1.22
   2 -13   3    0.86    1.42
  -2 -13  -4    3.39    1.64
  -2  13  -4    3.66    1.83
   2 -13   4    6.56    2.44
  -2 -13  -5    2.43    1.33
  -2  13  -5    1.47    1.48
   2 -13   5    3.38    1.87
  -2 -13  -6    1.43    1.23
  -2  13  -6    0.59    1.28
   2 -13   6    1.17    1.51
  -2 -13  -7    2.62    1.39
  -2  13  -7    2.65    1.66
   2 -13   7    1.79    1.54
  -2  13  -8    1.90    1.51
  -2  14   7    0.81    1.78
  -2 -14   6    5.32    2.53
  -2  14   6    4.62    2.22
   2 -14  -6    3.46    1.80
  -2 -14   5    5.10    2.34
  -2  14   5    3.14    2.01
   2 -14  -5    3.91    1.74
  -2 -14   4    1.93    1.70
  -2  14   4    2.22    1.86
   2 -14  -4   -0.43    1.02
  -2 -14   3    1.55    1.81
  -2  14   3    1.89    1.78
   2 -14  -3    1.69    1.74
  -2 -14   2    0.49    1.02
  -2  14   2    1.85    1.67
   2 -14  -2    2.61    1.79
  -2 -14   1    1.16    0.96
  -2  14   1    3.29    1.90
   2 -14  -1    2.91    1.84
  -2 -14   0    1.17    1.18
  -2  14   0    0.98    1.52
   2 -14   0    0.79    1.44
  -2 -14  -1    0.86    1.05
  -2  14  -1    0.84    1.56
   2 -14   1    1.07    1.65
  -2 -14  -2    1.14    1.09
  -2  14  -2    0.71    1.41
   2 -14   2    0.15    1.44
  -2 -14  -3    2.27    1.50
  -2  14  -3    2.40    1.80
   2 -14   3    1.38    1.72
  -2 -14  -4    2.30    1.37
  -2  14  -4    3.07    1.93
   2 -14   4    3.58    1.95
  -2 -14  -5    3.12    1.62
  -2  14  -5    2.79    1.96
   2 -14   5    4.84    2.30
  -2 -14  -6    1.92    1.37
  -2  14  -6    2.77    1.80
   2 -14   6    4.65    2.21
  -2 -14  -7    4.50    1.86
  -2  15   2    0.74    1.41
  -2  15   1    2.29    1.96
  -2  15   0    3.93    2.15
  -2  15  -1    2.07    2.05
  -2  15  -2    4.04    2.17
  -2  15  -3    1.87    1.85
   3   0 -21    2.63    2.34
   3   0 -20    0.60    1.59
   3   0 -19    4.00    1.95
   3   0 -18    1.18    1.44
   3   0 -17    2.05    1.46
   3   0 -16    0.42    1.02
  -3   0  15   14.10    2.46
   3   0 -15   16.73    2.90
  -3   0  14    1.00    1.01
   3   0 -14   -0.34    0.95
  -3   0  13   18.48    2.55
  -3   0  13   16.96    2.02
   3   0 -13   19.55    2.92
  -3   0  12    0.56    0.81
  -3   0  12    0.16    0.54
   3   0 -12    1.93    1.33
  -3   0  11   10.39    1.65
   3   0 -11   11.19    2.06
  -3   0  10    0.23    0.50
   3   0 -10    0.31    0.79
   3   0 -10    0.44    0.84
  -3   0   9    0.49    0.48
   3   0  -9   -0.16    0.72
   3   0  -9   -0.17    0.69
  -3   0   8    0.02    0.38
   3   0  -8    0.45    0.76
   3   0  -8   -0.41    0.58
  -3   0   7    5.05    0.96
   3   0  -7    6.88    1.45
   3   0  -7    6.12    1.54
  -3   0   6    0.27    0.39
   3   0  -6   -0.17    0.59
   3   0  -6    0.10    0.64
  -3   0   5  115.74    3.27
   3   0  -5  130.68    4.27
   3   0  -5  114.19    4.39
  -3   0   4    0.33    0.36
   3   0  -4    0.14    0.53
   3   0  -4    0.19    0.74
  -3   0   3    2.77    0.66
   3   0  -3    2.60    0.91
   3   0  -3    1.15    0.89
  -3   0   2    0.21    0.35
   3   0  -2   -0.03    0.51
   3   0  -2    0.01    0.58
   3   0  -1   41.93    2.36
   3   0  -1   40.25    2.37
   3   0  -1   47.32    2.14
   3   0   0   -0.04    0.51
   3   0   0   -0.19    0.58
   3   0   0    0.13    0.39
   3   0   1   13.81    1.57
   3   0   1   13.49    1.38
   3   0   1   16.36    1.51
   3   0   2    0.03    0.60
   3   0   2   -0.47    0.56
   3   0   2    0.31    0.48
  -3   0  -3   58.87    2.45
   3   0   3   56.02    3.07
   3   0   3   62.30    3.03
  -3   0  -4   -0.15    0.55
  -3   0  -4   -0.42    0.41
   3   0   4    0.11    0.48
  -3   0  -5   -0.03    0.61
  -3   0  -5    0.63    0.49
   3   0   5   -0.47    0.43
  -3   0  -6   -0.28    0.55
  -3   0  -6    0.40    0.44
   3   0   6   -0.17    0.59
  -3   0  -7  107.21    4.89
   3   0   7  129.75    5.27
  -3   0  -8    0.36    0.60
   3   0   8    0.50    0.67
  -3   0  -9    0.64    0.70
   3   0   9    0.91    0.84
  -3   0 -10    1.00    0.95
   3   0  10    0.75    0.77
  -3   0 -11   96.14    5.43
   3   0  11   88.25    5.14
  -3   0 -12   -0.12    0.76
   3   0  12    0.20    0.69
  -3   0 -13   20.85    3.27
   3   0  13   18.14    3.05
  -3   0 -14    0.88    1.13
   3   0  14    0.02    0.81
  -3   0 -15   18.08    3.54
   3   0  15   23.17    3.68
  -3   0 -16    0.22    1.54
   3   0  16   -0.76    0.79
  -3   0 -17    0.86    1.78
   3   0  17    0.83    1.04
  -3   0 -18    1.32    2.02
   3   0  18   -0.43    1.02
   3   1 -20    3.26    2.20
   3  -1 -19    1.94    1.84
   3   1 -19    0.62    1.65
   3  -1 -18    2.69    1.53
   3   1 -18    3.16    1.85
   3  -1 -17    2.99    1.61
   3   1 -17    1.99    1.51
   3  -1 -16    5.77    1.81
   3   1 -16    6.26    2.13
  -3  -1  15    0.83    1.00
  -3   1  15    1.36    1.18
  -3   1  15    0.63    0.79
   3  -1 -15    0.55    1.13
   3   1 -15   -0.17    1.00
  -3  -1  14   19.23    2.36
  -3   1  14   24.54    2.57
   3  -1 -14   27.56    2.83
   3   1 -14   23.10    2.81
  -3  -1  13    0.55    0.83
  -3   1  13    0.50    0.72
   3  -1 -13    1.32    1.08
   3  -1 -13    0.68    0.77
   3   1 -13    0.95    1.06
  -3  -1  12    2.36    1.14
  -3   1  12    2.50    1.07
   3  -1 -12    3.40    1.27
   3  -1 -12    1.24    0.96
   3   1 -12    0.84    1.08
  -3  -1  11   48.06    3.35
  -3  -1  11   57.34    3.10
  -3   1  11   56.76    3.39
   3  -1 -11   67.19    3.85
   3  -1 -11   53.74    3.54
   3   1 -11   63.08    3.93
  -3  -1  10    0.93    0.94
  -3  -1  10    0.56    0.61
  -3   1  10    0.64    0.61
   3  -1 -10    0.92    0.93
   3  -1 -10    1.59    1.02
   3   1 -10    0.32    1.11
  -3  -1   9    0.65    0.82
  -3  -1   9    1.14    0.59
  -3   1   9    0.76    0.62
   3  -1  -9    1.06    0.84
   3  -1  -9   -0.06    0.68
   3   1  -9    0.90    0.83
  -3  -1   8   29.81    2.53
  -3  -1   8   29.40    1.83
  -3   1   8   27.82    2.08
   3  -1  -8   33.69    2.41
   3  -1  -8   30.13    2.53
   3   1  -8   31.16    2.51
  -3  -1   7   35.01    2.64
  -3  -1   7   39.18    1.94
  -3   1   7   35.95    2.24
   3  -1  -7   44.10    2.60
   3  -1  -7   35.13    2.66
   3   1  -7   39.21    2.70
  -3  -1   6    6.84    1.46
  -3  -1   6    7.72    0.86
  -3   1   6    7.81    1.18
   3  -1  -6    9.05    1.41
   3  -1  -6    7.01    1.54
   3   1  -6    9.68    1.64
  -3  -1   5    0.67    0.77
  -3  -1   5    1.37    0.48
  -3   1   5    0.64    0.53
   3  -1  -5    1.81    0.81
   3  -1  -5    1.09    0.81
   3   1  -5    1.27    0.82
  -3  -1   4   19.34    1.85
  -3  -1   4   22.58    1.21
  -3   1   4   19.41    1.51
   3  -1  -4   24.12    1.77
   3  -1  -4   20.51    1.95
   3   1  -4   25.30    2.04
  -3  -1   3   71.27    3.32
  -3  -1   3   75.55    2.16
  -3   1   3   72.07    2.79
   3  -1  -3   81.70    3.06
   3  -1  -3   73.33    3.39
   3   1  -3   84.61    3.50
  -3  -1   2   53.30    2.81
  -3  -1   2   54.18    1.91
  -3   1   2   47.10    2.27
   3  -1  -2   58.49    2.61
   3  -1  -2   55.15    2.89
   3   1  -2   55.92    2.86
  -3  -1   1    4.53    1.13
   3  -1  -1    3.92    0.99
   3  -1  -1    4.81    1.19
   3  -1  -1    3.58    0.92
   3   1  -1    4.72    1.15
   3   1  -1    6.46    0.88
  -3  -1   0    0.19    0.55
   3  -1   0    0.62    0.65
   3  -1   0    0.54    0.66
   3  -1   0    0.66    0.57
   3   1   0    0.41    0.60
   3   1   0    0.68    0.52
  -3  -1  -1    1.78    0.79
   3  -1   1    2.11    0.86
   3  -1   1    1.80    0.80
   3  -1   1    2.42    0.87
   3   1   1    1.72    0.91
   3   1   1    2.40    0.76
  -3  -1  -2  135.12    3.88
   3  -1   2  132.36    4.31
   3  -1   2  128.30    3.78
   3  -1   2  136.49    4.39
   3   1   2  125.68    4.45
   3   1   2  154.14    4.29
  -3  -1  -3   15.00    1.35
  -3   1  -3   12.56    1.67
   3  -1   3   12.89    1.26
   3  -1   3   13.76    1.58
   3   1   3   14.43    1.93
   3   1   3   13.45    1.47
  -3  -1  -4  151.02    3.77
  -3   1  -4  117.55    4.41
   3  -1   4  142.83    3.65
   3  -1   4  135.63    4.77
   3   1   4  121.29    4.67
   3   1   4  142.04    4.64
  -3  -1  -5    0.27    0.64
  -3  -1  -5    0.90    0.57
  -3   1  -5    1.31    0.81
   3  -1   5    1.79    0.69
   3  -1   5    0.60    0.70
   3   1   5    1.17    0.65
  -3  -1  -6    8.29    1.71
  -3  -1  -6   11.43    1.04
  -3   1  -6   10.03    1.78
  -3   1  -6    9.05    0.92
   3  -1   6   11.69    1.89
   3   1   6    8.88    1.65
  -3  -1  -7   14.93    2.25
  -3   1  -7   15.96    1.97
   3  -1   7   15.83    2.26
   3   1   7   15.89    1.90
  -3  -1  -8    1.71    0.89
  -3   1  -8    2.27    0.95
   3  -1   8    3.39    1.31
   3   1   8    3.29    1.23
  -3  -1  -9   28.24    2.75
  -3   1  -9   29.71    2.83
   3  -1   9   27.78    2.76
   3   1   9   25.97    2.60
  -3  -1 -10   15.62    2.58
  -3   1 -10   18.41    2.70
   3  -1  10   16.29    2.58
   3   1  10   16.47    2.54
  -3  -1 -11    3.85    1.51
  -3   1 -11    3.65    1.46
   3  -1  11    3.62    1.42
   3   1  11    4.02    1.48
  -3  -1 -12   11.75    2.48
  -3   1 -12   10.97    2.43
   3  -1  12   11.08    2.40
   3   1  12   11.57    2.45
  -3  -1 -13    2.11    1.34
  -3   1 -13    2.08    1.20
   3  -1  13    0.37    0.95
   3   1  13    0.91    1.08
  -3  -1 -14    3.50    1.61
  -3   1 -14    6.26    2.07
   3  -1  14    5.59    1.97
   3   1  14    3.53    1.54
  -3  -1 -15    0.95    1.53
  -3   1 -15    2.75    1.52
   3  -1  15    1.72    1.29
   3   1  15    1.78    1.41
  -3  -1 -16    7.98    2.57
  -3   1 -16    4.16    1.78
   3  -1  16    3.07    1.56
   3   1  16    4.29    1.95
  -3  -1 -17    0.93    1.83
  -3   1 -17   -0.93    0.92
   3  -1  17    0.26    1.00
   3   1  17    1.58    1.52
  -3  -1 -18    0.43    1.88
  -3   1 -18    0.24    1.33
   3  -1  18    1.35    1.36
   3   1  18   -0.50    1.08
   3   2 -20    0.61    1.88
   3   2 -19    1.39    1.87
   3   2 -18    0.51    1.69
  -3   2  17    0.79    0.88
   3   2 -17    2.50    1.56
  -3   2  16    1.53    1.02
   3  -2 -16    1.49    1.39
   3   2 -16    1.91    1.53
  -3  -2  15    1.82    1.17
  -3   2  15    0.94    0.89
   3  -2 -15    1.55    1.15
   3  -2 -15   -0.11    0.79
   3   2 -15    1.00    1.25
  -3  -2  14    5.95    1.65
  -3   2  14    5.13    1.58
   3  -2 -14    7.42    2.00
   3  -2 -14    5.04    1.56
   3   2 -14    4.30    1.77
  -3  -2  13   15.22    2.44
  -3   2  13   20.64    2.33
   3  -2 -13   17.07    2.44
   3  -2 -13   13.70    2.34
   3   2 -13   21.59    2.65
  -3  -2  12    1.27    0.99
  -3   2  12    2.01    0.92
   3  -2 -12    3.15    1.38
   3  -2 -12    1.86    1.03
   3   2 -12    2.83    1.33
  -3  -2  11    0.36    0.75
  -3   2  11    0.87    0.69
   3  -2 -11    0.47    0.92
   3  -2 -11    1.44    0.83
   3   2 -11    0.82    0.97
  -3  -2  10   13.14    2.10
  -3   2  10   12.87    1.90
   3  -2 -10   15.12    1.81
   3  -2 -10   11.87    2.04
   3   2 -10   12.66    2.19
  -3  -2   9    0.41    0.80
  -3   2   9    0.37    0.60
   3  -2  -9    0.58    0.71
   3  -2  -9    0.39    0.72
   3   2  -9    0.23    0.86
  -3  -2   8    2.58    1.16
  -3  -2   8    5.26    0.87
  -3   2   8    4.76    1.20
   3  -2  -8    4.78    1.23
   3  -2  -8    3.52    1.27
   3   2  -8    5.35    1.50
  -3  -2   7    0.41    0.69
  -3  -2   7    0.11    0.32
  -3   2   7    0.24    0.47
   3  -2  -7    0.12    0.59
   3  -2  -7    0.22    0.70
   3   2  -7   -0.20    0.65
  -3  -2   6  119.55    4.73
  -3  -2   6  131.30    2.66
  -3   2   6  125.41    4.30
   3  -2  -6  134.85    3.98
   3  -2  -6  115.92    4.67
   3   2  -6  141.91    5.07
  -3  -2   5   25.78    2.18
  -3  -2   5   28.31    1.10
  -3   2   5   25.28    1.93
   3  -2  -5   25.64    1.73
   3  -2  -5   25.58    2.19
   3   2  -5   28.85    2.30
  -3  -2   4    4.25    1.22
  -3  -2   4    4.88    0.47
  -3   2   4    5.37    1.06
   3  -2  -4    5.60    0.99
   3  -2  -4    5.59    1.41
   3   2  -4    5.18    1.30
  -3  -2   3   15.92    1.71
  -3  -2   3   16.76    0.81
  -3   2   3   14.50    1.43
   3  -2  -3   15.53    1.32
   3  -2  -3   15.23    1.68
   3   2  -3   17.01    1.77
  -3  -2   2  126.63    4.39
  -3   2   2  121.92    3.97
   3  -2  -2  121.85    3.44
   3  -2  -2  120.55    4.27
   3   2  -2  128.55    4.44
   3   2  -2  149.71    2.69
  -3  -2   1   13.16    1.48
  -3   2   1   11.99    1.34
   3  -2  -1   13.02    1.30
   3  -2  -1   12.78    1.51
   3   2  -1   12.84    1.56
   3   2  -1   16.11    1.08
  -3  -2   0    1.96    0.84
   3  -2   0    2.29    0.83
   3  -2   0    2.49    0.93
   3  -2   0    2.19    0.90
   3   2   0    2.54    1.02
   3   2   0    2.25    0.66
  -3  -2  -1  100.29    3.60
   3  -2   1   98.20    3.44
   3  -2   1   91.15    3.44
   3  -2   1   96.53    3.76
   3   2   1   98.17    4.01
   3   2   1  116.00    3.33
  -3  -2  -2  131.50    4.00
  -3   2  -2   95.03    3.53
   3  -2   2  114.70    3.72
   3  -2   2  124.03    4.40
   3   2   2  115.85    4.45
   3   2   2  134.01    3.89
  -3  -2  -3   78.48    3.02
  -3   2  -3   58.03    2.94
   3  -2   3   62.49    2.67
   3  -2   3   66.17    3.37
   3   2   3   61.87    3.40
   3   2   3   72.99    3.11
  -3  -2  -4   54.33    2.45
  -3   2  -4   39.20    2.57
   3  -2   4   40.52    2.09
   3  -2   4   45.14    2.92
   3   2   4   36.25    2.70
   3   2   4   45.40    2.64
  -3  -2  -5    0.09    0.51
  -3   2  -5    0.31    0.59
   3  -2   5    0.08    0.56
   3  -2   5    0.30    0.68
   3   2   5   -0.17    0.48
   3   2   5    0.24    0.47
  -3  -2  -6   -0.37    0.66
  -3  -2  -6   -0.02    0.53
  -3   2  -6    0.09    0.60
   3  -2   6    0.74    0.56
   3  -2   6   -0.12    0.53
   3   2   6    0.13    0.49
  -3  -2  -7   37.14    2.97
  -3   2  -7   35.74    2.82
   3  -2   7   36.65    2.95
   3   2   7   40.63    2.99
  -3  -2  -8   33.44    2.94
  -3   2  -8   35.16    2.93
   3  -2   8   35.41    3.03
   3   2   8   37.83    2.99
  -3  -2  -9   10.92    2.19
  -3   2  -9   13.47    2.26
   3  -2   9   11.02    2.16
   3   2   9   11.84    2.15
  -3  -2 -10   19.81    2.47
  -3   2 -10   21.13    2.49
   3  -2  10   20.29    2.52
   3   2  10   20.67    2.82
  -3  -2 -11    1.27    0.99
  -3   2 -11    1.13    1.03
   3  -2  11    0.73    0.91
   3   2  11    0.34    0.82
  -3  -2 -12    0.72    1.00
  -3   2 -12    0.12    0.79
   3  -2  12    0.79    0.90
   3   2  12    0.78    0.89
  -3  -2 -13    3.25    1.53
  -3   2 -13    4.37    1.67
   3  -2  13    3.48    1.50
   3   2  13    2.70    1.40
  -3  -2 -14    1.09    1.22
  -3   2 -14    1.59    1.10
   3  -2  14    0.29    0.78
   3   2  14    0.46    0.87
  -3  -2 -15    2.80    1.72
  -3   2 -15    1.73    1.29
   3  -2  15    1.21    1.08
   3   2  15    1.52    1.44
  -3  -2 -16    0.77    1.40
  -3   2 -16    3.07    1.70
   3  -2  16    1.41    1.20
   3   2  16    0.53    1.30
  -3  -2 -17    0.86    1.82
  -3   2 -17    1.62    1.45
   3  -2  17    0.68    1.05
   3   2  17    1.62    1.67
  -3  -2 -18    1.48    2.27
   3  -2  18    1.96    1.57
  -3   3  19   -0.34    0.82
   3   3 -19   -0.24    1.88
  -3   3  18    0.13    0.93
   3   3 -18    0.04    1.54
  -3   3  17    6.52    2.08
   3   3 -17    8.93    2.74
  -3   3  16    2.06    1.25
   3   3 -16    0.91    1.40
  -3  -3  15    1.21    1.07
  -3   3  15    0.52    0.80
   3  -3 -15    0.83    1.02
   3   3 -15    2.22    1.53
  -3  -3  14    0.32    1.03
  -3   3  14    0.31    0.70
   3  -3 -14    0.00    0.73
   3   3 -14    0.80    1.06
  -3  -3  13    2.60    1.25
  -3   3  13    2.60    1.16
   3  -3 -13    2.53    1.30
   3   3 -13    3.26    1.43
  -3  -3  12   22.72    2.52
  -3   3  12   26.51    2.63
   3  -3 -12   28.28    2.50
   3  -3 -12   25.31    2.63
   3   3 -12   27.88    2.96
  -3  -3  11   18.31    2.22
  -3   3  11   23.84    2.44
   3  -3 -11   31.83    2.62
   3  -3 -11   20.79    2.34
   3   3 -11   20.63    2.49
  -3  -3  10    0.94    0.86
  -3   3  10   -0.40    0.44
   3  -3 -10    0.69    0.83
   3  -3 -10    0.55    0.77
   3   3 -10    0.90    0.88
  -3  -3   9    0.94    0.77
  -3   3   9    0.80    0.69
   3  -3  -9    1.11    0.84
   3  -3  -9    1.08    0.85
   3   3  -9    1.36    0.87
  -3  -3   8    3.61    1.36
  -3   3   8    3.01    1.04
   3  -3  -8    5.08    1.15
   3  -3  -8    2.81    1.22
   3   3  -8    4.37    1.38
  -3  -3   7   39.48    2.89
  -3   3   7   46.67    2.93
   3  -3  -7   54.63    2.56
   3  -3  -7   48.20    3.22
   3   3  -7   53.87    3.42
  -3  -3   6   10.69    1.85
  -3   3   6   10.67    1.60
   3  -3  -6   10.77    1.16
   3  -3  -6   10.78    1.89
   3   3  -6   11.78    1.95
  -3  -3   5    0.38    0.64
  -3   3   5    0.84    0.63
   3  -3  -5    1.18    0.61
   3  -3  -5    2.68    1.10
   3   3  -5    0.77    0.82
  -3  -3   4   16.69    1.84
  -3   3   4   16.50    1.65
   3  -3  -4   18.79    1.35
   3  -3  -4   18.82    1.98
   3   3  -4   23.06    2.09
  -3  -3   3    0.13    0.59
  -3   3   3   -0.10    0.35
   3  -3  -3    0.25    0.43
   3  -3  -3   -0.04    0.63
   3   3  -3    0.15    0.56
  -3  -3   2    1.44    0.83
  -3   3   2    1.25    0.68
   3  -3  -2    1.57    0.65
   3  -3  -2    0.81    0.81
   3   3  -2    0.66    0.77
   3   3  -2    2.02    0.32
  -3  -3   1   24.60    2.01
  -3   3   1   26.31    2.05
   3  -3  -1   28.67    1.70
   3  -3  -1   25.84    2.11
   3   3  -1   26.36    2.18
   3   3  -1   34.39    1.39
  -3  -3   0    0.76    0.70
   3  -3   0    1.04    0.61
   3  -3   0    0.90    0.74
   3  -3   0    0.86    0.68
   3   3   0    0.76    0.81
   3   3   0    0.98    0.53
  -3  -3  -1   68.02    3.16
  -3   3  -1   56.28    2.53
   3  -3   1   60.57    2.99
   3  -3   1   68.64    3.38
   3   3   1   63.99    3.36
   3   3   1   73.50    2.62
  -3  -3  -2   10.72    1.54
  -3   3  -2    8.15    1.27
   3  -3   2    8.00    1.34
   3  -3   2    8.72    1.55
   3   3   2   10.17    1.73
   3   3   2    9.66    1.15
  -3  -3  -3    4.21    1.11
  -3   3  -3    3.29    1.00
   3  -3   3    3.60    0.98
   3  -3   3    4.51    1.32
   3   3   3    3.87    1.25
   3   3   3    4.49    1.02
  -3  -3  -4   17.79    1.59
  -3   3  -4   13.61    1.56
   3  -3   4   13.44    1.41
   3  -3   4   15.40    2.10
   3   3   4   14.71    1.83
   3   3   4   15.57    1.62
  -3  -3  -5   16.82    1.55
  -3   3  -5   13.64    1.63
   3  -3   5   12.99    1.33
   3  -3   5   13.00    2.06
   3   3   5   11.35    1.97
   3   3   5   14.79    1.68
  -3  -3  -6   22.31    1.71
  -3   3  -6   22.41    2.17
   3  -3   6   22.46    1.59
   3  -3   6   16.95    2.03
   3   3   6   21.96    2.12
  -3  -3  -7   30.62    2.81
  -3   3  -7   34.49    2.79
   3  -3   7   31.09    2.80
   3   3   7   33.61    2.75
  -3  -3  -8   27.50    2.77
  -3   3  -8   29.51    2.68
   3  -3   8   23.77    2.57
   3   3   8   29.14    2.67
  -3  -3  -9   12.84    2.39
  -3   3  -9   12.52    2.23
   3  -3   9    9.62    2.10
   3   3   9   15.34    2.38
  -3  -3 -10    1.74    1.25
  -3   3 -10    1.71    1.05
   3  -3  10    2.30    1.19
   3   3  10    1.82    1.06
  -3  -3 -11    4.28    1.61
  -3   3 -11    0.60    1.18
   3  -3  11    2.97    1.32
   3   3  11    2.94    1.34
  -3  -3 -12    3.13    1.56
  -3   3 -12    3.37    1.59
   3  -3  12    1.71    1.17
   3   3  12    1.75    1.13
  -3  -3 -13   22.32    3.37
  -3   3 -13   26.26    3.16
   3  -3  13   19.64    3.22
   3   3  13   25.45    3.55
  -3  -3 -14    3.64    1.77
  -3   3 -14    2.84    1.48
   3  -3  14    2.03    1.24
   3   3  14    4.18    1.67
  -3  -3 -15    1.70    1.50
  -3   3 -15    5.30    1.88
   3  -3  15    3.55    1.76
   3   3  15    3.01    1.64
  -3  -3 -16    0.08    1.43
  -3   3 -16    0.16    1.21
   3  -3  16    1.20    1.13
   3   3  16    1.91    1.49
  -3  -3 -17    1.23    1.67
  -3   3 -17    0.41    1.20
   3  -3  17    0.16    1.05
   3   3  17    0.31    1.35
  -3   4  20    1.23    1.20
  -3   4  19   -0.68    0.82
   3   4 -19    0.29    1.75
  -3   4  18    0.29    1.09
   3   4 -18    1.84    1.65
  -3   4  17    1.79    1.32
   3   4 -17    2.54    1.65
  -3   4  16    6.29    2.00
   3   4 -16    9.97    2.84
  -3  -4  15    0.69    1.08
  -3   4  15    1.85    1.10
   3  -4 -15    0.16    1.06
   3   4 -15    1.39    1.29
  -3  -4  14    1.37    1.08
  -3   4  14    0.49    0.75
   3  -4 -14    0.72    0.99
   3   4 -14   -0.45    0.82
  -3  -4  13    1.01    0.80
  -3   4  13   -0.01    0.53
   3  -4 -13    0.19    0.87
   3   4 -13    1.02    1.03
  -3  -4  12    3.26    1.32
  -3   4  12    2.59    1.15
   3  -4 -12    3.77    1.40
   3   4 -12    3.32    1.51
  -3  -4  11    1.06    1.05
  -3   4  11    1.69    0.98
   3  -4 -11    1.14    1.02
   3   4 -11    1.49    1.04
  -3  -4  10    3.53    1.35
  -3   4  10    1.13    0.80
   3  -4 -10    1.17    1.01
   3   4 -10    2.30    1.19
  -3  -4   9    2.99    1.16
  -3   4   9    2.73    1.04
   3  -4  -9    3.53    1.34
   3   4  -9    3.06    1.22
  -3  -4   8   14.40    2.21
  -3   4   8   13.79    2.05
   3  -4  -8   13.28    2.20
   3   4  -8   15.19    2.31
  -3  -4   7    4.18    1.40
  -3   4   7    4.85    1.34
   3  -4  -7    4.70    1.52
   3   4  -7    5.88    1.51
  -3  -4   6    0.42    0.79
  -3   4   6    1.06    0.73
   3  -4  -6    0.80    0.51
   3  -4  -6    0.40    0.73
   3   4  -6    0.29    0.85
  -3  -4   5    0.19    0.73
  -3   4   5    0.00    0.59
   3  -4  -5    0.93    0.50
   3  -4  -5    0.95    0.76
   3   4  -5    0.62    0.83
  -3  -4   4    0.56    0.74
  -3   4   4    0.28    0.51
   3  -4  -4    0.29    0.44
   3  -4  -4    0.59    0.77
   3   4  -4    0.02    0.64
  -3  -4   3   13.43    1.67
  -3   4   3   13.75    1.66
   3  -4  -3   16.60    1.13
   3  -4  -3   14.95    2.03
   3   4  -3   16.60    1.88
  -3  -4   2   78.49    3.79
  -3   4   2   72.83    3.59
   3  -4  -2   86.33    2.43
   3  -4  -2   70.79    3.62
   3   4  -2   76.00    3.77
  -3  -4   1  107.49    4.35
  -3   4   1   97.15    2.73
  -3   4   1  102.37    4.26
   3  -4  -1   92.06    4.00
   3   4  -1   98.21    4.26
   3   4  -1  113.19    2.40
  -3  -4   0    6.32    1.42
  -3   4   0    4.84    0.86
  -3   4   0    5.81    1.34
   3  -4   0    4.22    1.23
   3   4   0    6.33    1.46
   3   4   0    6.02    0.83
  -3  -4  -1    7.20    1.51
  -3   4  -1    5.00    0.94
   3  -4   1    7.75    1.43
   3  -4   1    6.56    1.52
   3   4   1    4.95    1.36
   3   4   1    6.36    0.98
  -3  -4  -2    0.08    0.67
  -3   4  -2   -0.37    0.43
   3  -4   2    0.24    0.59
   3  -4   2    0.20    0.60
   3   4   2    0.16    0.59
   3   4   2    0.02    0.40
  -3  -4  -3  112.90    4.17
  -3   4  -3   93.68    3.61
   3  -4   3   94.07    3.73
   3  -4   3   99.94    4.51
   3   4   3   82.38    4.08
   3   4   3   91.38    3.52
  -3  -4  -4  109.54    4.03
  -3   4  -4   91.15    3.82
   3  -4   4   82.13    3.41
   3  -4   4   85.64    4.28
   3   4   4   76.51    4.02
   3   4   4   94.04    3.81
  -3  -4  -5    4.49    1.23
  -3   4  -5    4.35    1.22
   3  -4   5    3.47    1.00
   3  -4   5    3.88    1.28
   3   4   5    3.25    1.26
   3   4   5    3.19    1.04
  -3  -4  -6   13.40    1.56
  -3   4  -6   12.17    1.89
   3  -4   6   10.80    1.32
   3  -4   6   11.52    2.03
   3   4   6   12.07    2.08
   3   4   6   14.98    2.03
  -3  -4  -7    7.59    1.83
  -3   4  -7   11.03    1.95
   3  -4   7    7.70    1.87
   3   4   7    8.74    1.73
  -3  -4  -8    4.60    1.55
  -3   4  -8    5.74    1.54
   3  -4   8    6.10    1.75
   3   4   8    6.14    1.61
  -3  -4  -9    3.51    1.44
  -3   4  -9    3.35    1.42
   3  -4   9    2.67    1.32
   3   4   9    2.72    1.24
  -3  -4 -10   13.38    2.53
  -3   4 -10   17.58    2.77
   3  -4  10   13.90    2.57
   3   4  10   18.27    2.67
  -3  -4 -11    9.42    2.24
  -3   4 -11   14.37    2.69
   3  -4  11    9.61    2.27
   3   4  11   11.41    2.38
  -3  -4 -12    2.74    1.51
  -3   4 -12    3.85    1.67
   3  -4  12    2.33    1.36
   3   4  12    3.38    1.51
  -3  -4 -13    0.85    1.17
  -3   4 -13    1.54    1.18
   3  -4  13    0.44    0.93
   3   4  13    0.94    1.13
  -3  -4 -14    0.09    1.18
  -3   4 -14    2.03    1.29
   3  -4  14    0.49    0.87
   3   4  14    0.22    1.01
  -3  -4 -15    0.74    1.35
  -3   4 -15    1.44    1.24
   3  -4  15   -0.04    0.94
   3   4  15   -0.05    1.06
  -3  -4 -16    1.31    1.58
  -3   4 -16    0.46    1.29
   3  -4  16    0.98    1.18
   3   4  16    4.53    2.07
  -3  -4 -17    0.83    1.88
  -3   4 -17    1.23    1.36
   3  -4  17    1.32    1.38
   3   4  17    1.86    1.64
  -3   5  19    0.46    1.12
  -3   5  18   -0.42    0.75
   3   5 -18   -0.38    1.58
  -3   5  17    1.93    1.22
   3   5 -17    3.34    1.98
  -3   5  16    1.41    1.21
   3   5 -16   -0.54    1.36
  -3  -5  15    2.60    1.49
  -3   5  15    4.65    1.74
   3  -5 -15    4.68    1.68
   3   5 -15    3.57    1.67
  -3  -5  14    0.88    0.97
  -3   5  14    0.81    0.91
   3  -5 -14   -0.49    0.90
   3   5 -14    0.29    0.99
  -3  -5  13    0.62    1.07
  -3   5  13    0.33    0.76
   3  -5 -13    0.05    0.93
   3   5 -13    0.92    1.00
  -3  -5  12    6.96    1.94
  -3   5  12    8.58    2.06
   3  -5 -12    5.72    1.72
   3   5 -12    7.55    2.15
  -3  -5  11    0.99    0.90
  -3   5  11    0.31    0.53
   3  -5 -11    0.17    0.77
   3   5 -11    1.02    1.02
  -3  -5  10    7.28    1.89
  -3   5  10    5.48    1.59
   3  -5 -10    6.71    1.88
   3   5 -10    7.02    1.89
  -3  -5   9   11.68    2.21
  -3   5   9   11.44    2.04
   3  -5  -9   10.22    2.12
   3   5  -9   11.13    2.22
  -3  -5   8   18.83    2.22
  -3   5   8   20.78    2.26
   3  -5  -8   19.50    2.29
   3   5  -8   23.33    2.50
  -3  -5   7    0.48    0.77
  -3   5   7    0.77    0.65
   3  -5  -7    0.33    0.70
   3   5  -7    0.35    0.69
  -3  -5   6    9.30    1.87
  -3   5   6    8.65    1.76
   3  -5  -6    8.08    1.81
   3   5  -6   12.20    2.12
  -3  -5   5   23.39    2.36
  -3   5   5   28.52    2.56
   3  -5  -5   24.02    2.39
   3   5  -5   29.12    2.65
  -3  -5   4    3.40    1.24
  -3   5   4    2.88    1.09
   3  -5  -4    2.43    1.19
   3   5  -4    2.50    1.12
  -3  -5   3   26.19    2.41
  -3   5   3   23.94    2.25
   3  -5  -3   22.66    2.28
   3   5  -3   28.82    2.49
  -3  -5   2   31.28    2.58
  -3   5   2   35.54    2.72
   3  -5  -2   33.66    2.70
   3   5  -2   40.43    2.92
  -3  -5   1   67.95    3.69
  -3   5   1   67.63    2.08
  -3   5   1   65.78    3.64
   3  -5  -1   68.14    3.70
   3   5  -1   75.09    3.93
  -3  -5   0    1.55    0.90
  -3   5   0    1.46    0.58
  -3   5   0    1.43    0.87
   3  -5   0    1.48    0.97
   3   5   0    1.34    0.92
   3   5   0    1.80    0.58
  -3  -5  -1   32.88    2.56
  -3   5  -1   31.45    1.81
   3  -5   1   28.34    2.35
   3   5   1   30.14    2.55
   3   5   1   31.42    1.82
  -3  -5  -2   23.21    2.16
  -3   5  -2   22.51    1.68
   3  -5   2   19.41    1.94
   3  -5   2   22.79    2.32
   3   5   2   26.94    2.44
   3   5   2   21.15    1.67
  -3  -5  -3    3.15    1.20
  -3   5  -3    1.98    0.82
   3  -5   3    2.44    1.05
   3  -5   3    4.65    1.42
   3   5   3    3.81    1.29
   3   5   3    3.47    0.98
  -3  -5  -4   20.17    2.01
  -3   5  -4   21.06    1.88
   3  -5   4   19.63    1.91
   3  -5   4   17.57    2.05
   3   5   4   16.53    2.01
   3   5   4   20.70    1.89
  -3  -5  -5   35.66    2.56
  -3   5  -5   35.19    2.57
   3  -5   5   29.14    2.24
   3  -5   5   34.15    2.92
   3   5   5   34.26    2.84
   3   5   5   36.84    2.65
  -3  -5  -6    1.31    0.99
  -3   5  -6    0.76    0.82
   3  -5   6    1.56    0.85
   3  -5   6    1.12    0.99
   3   5   6    0.79    0.80
   3   5   6    1.09    0.83
  -3  -5  -7    0.48    0.90
  -3   5  -7    2.08    1.04
   3  -5   7    0.36    0.65
   3   5   7    2.05    0.93
  -3  -5  -8    6.65    1.81
  -3   5  -8   11.26    2.13
   3  -5   8    8.14    2.04
   3   5   8   11.11    2.04
  -3  -5  -9    0.64    0.90
  -3   5  -9    1.41    0.95
   3  -5   9    0.84    0.84
   3   5   9    1.06    0.94
  -3  -5 -10    2.30    1.26
  -3   5 -10    0.49    0.94
   3  -5  10    0.29    0.75
   3   5  10    0.81    0.91
  -3  -5 -11   10.53    2.46
  -3   5 -11   15.99    2.81
   3  -5  11   11.65    2.54
   3   5  11   12.43    2.48
  -3  -5 -12    6.50    2.04
  -3   5 -12   10.27    2.49
   3  -5  12    7.07    2.13
   3   5  12   10.34    2.50
  -3  -5 -13    4.83    1.81
  -3   5 -13    5.01    1.88
   3  -5  13    3.53    1.64
   3   5  13    4.94    1.90
  -3  -5 -14    4.35    1.90
  -3   5 -14    5.81    2.04
   3  -5  14    4.12    1.75
   3   5  14    6.72    2.31
  -3  -5 -15    2.17    1.65
  -3   5 -15    1.15    1.24
   3  -5  15    2.37    1.36
   3   5  15    1.79    1.58
  -3  -5 -16    1.13    1.59
  -3   5 -16    0.87    1.33
   3  -5  16    1.88    1.25
   3   5  16    2.90    2.01
  -3  -5 -17    1.58    1.90
  -3   5 -17    2.42    1.70
   3  -5  17    3.30    1.83
   3   5  17    3.33    2.15
  -3   6  19    0.62    1.11
  -3   6  18    0.77    1.13
   3   6 -18    0.93    1.84
  -3   6  17    2.62    1.30
   3   6 -17    1.36    1.72
  -3   6  16    2.92    1.55
   3   6 -16    3.74    1.97
  -3   6  15    0.70    0.96
   3  -6 -15    0.50    1.04
   3   6 -15    0.51    1.24
  -3  -6  14    0.48    1.01
  -3   6  14    0.00    0.68
   3  -6 -14    0.07    0.93
   3   6 -14   -0.05    1.09
  -3  -6  13    3.40    1.58
  -3   6  13    1.67    1.19
   3  -6 -13    2.01    1.27
   3   6 -13    1.53    1.18
  -3  -6  12    7.54    2.07
  -3   6  12    7.27    2.04
   3  -6 -12    5.87    1.85
   3   6 -12    5.66    1.84
  -3  -6  11    0.59    0.91
  -3   6  11    0.27    0.68
   3  -6 -11    0.42    0.79
   3   6 -11    0.56    0.79
  -3  -6  10   20.61    2.88
  -3   6  10   19.84    2.78
   3  -6 -10   20.83    2.53
   3   6 -10   24.54    2.78
  -3  -6   9    2.53    1.23
  -3   6   9    1.40    0.88
   3  -6  -9    1.98    1.24
   3   6  -9    0.37    0.82
  -3  -6   8   16.71    2.57
  -3   6   8   14.67    2.31
   3  -6  -8   12.91    2.34
   3   6  -8   16.55    2.57
  -3  -6   7    0.59    0.90
  -3   6   7    0.23    0.53
   3  -6  -7    0.37    0.75
   3   6  -7    0.76    0.85
  -3  -6   6   34.32    3.00
  -3   6   6   35.00    2.95
   3  -6  -6   38.92    3.18
   3   6  -6   37.88    3.11
  -3  -6   5   12.52    2.20
  -3   6   5    8.44    1.87
   3  -6  -5    6.49    1.70
   3   6  -5   10.36    2.04
  -3  -6   4    0.25    0.57
  -3   6   4    0.79    0.71
   3  -6  -4    1.19    0.87
   3   6  -4    0.72    0.73
  -3  -6   3    0.62    0.66
  -3   6   3    0.38    0.56
   3  -6  -3    0.63    0.78
   3   6  -3    0.39    0.61
  -3  -6   2   15.38    2.24
  -3   6   2   14.92    2.16
   3  -6  -2   16.49    2.31
   3   6  -2   17.29    2.04
  -3  -6   1   11.62    2.04
  -3   6   1   14.66    2.15
   3  -6  -1   14.02    2.20
   3   6  -1   16.94    2.33
  -3  -6   0    1.96    1.15
  -3   6   0    3.60    1.22
   3  -6   0    4.45    1.42
   3   6   0    4.39    1.40
  -3  -6  -1   38.99    2.96
  -3   6  -1   32.93    2.78
   3  -6   1   32.83    2.71
   3   6   1   38.21    2.98
   3   6   1   35.90    2.07
  -3  -6  -2   15.14    2.23
   3  -6   2   13.93    2.08
   3   6   2   12.10    2.08
   3   6   2   16.05    1.59
  -3  -6  -3    8.95    1.83
  -3   6  -3   10.04    1.45
   3  -6   3    7.86    1.66
   3  -6   3    8.49    1.91
   3   6   3    6.77    1.66
   3   6   3    7.50    1.38
  -3  -6  -4    3.37    1.41
  -3   6  -4    5.65    1.30
   3  -6   4    4.39    1.34
   3  -6   4    2.89    1.22
   3   6   4    4.42    1.39
   3   6   4    4.76    1.29
  -3  -6  -5    6.47    1.64
  -3   6  -5    7.20    1.51
   3  -6   5    3.94    1.31
   3  -6   5    4.75    1.59
   3   6   5    4.64    1.47
   3   6   5    6.04    1.46
  -3  -6  -6   25.56    2.35
  -3   6  -6   26.88    2.39
   3  -6   6   21.98    2.09
   3  -6   6   20.46    2.41
   3   6   6   23.82    2.49
   3   6   6   24.96    2.40
  -3   6  -7   13.28    2.11
   3  -6   7   13.14    2.45
   3   6   7   14.28    2.43
   3   6   7   13.55    2.20
  -3  -6  -8    5.96    1.79
  -3   6  -8    6.63    1.75
   3  -6   8    5.21    1.70
   3   6   8    7.37    1.85
  -3  -6  -9    0.59    0.99
  -3   6  -9    0.62    0.82
   3  -6   9   -0.30    0.55
   3   6   9    0.29    0.81
  -3  -6 -10    7.60    2.09
  -3   6 -10    9.41    2.20
   3  -6  10    3.52    1.51
   3   6  10    7.08    1.91
  -3  -6 -11    1.99    1.30
  -3   6 -11    1.31    1.10
   3  -6  11    1.42    1.08
   3   6  11    1.26    1.14
  -3  -6 -12   19.67    3.20
  -3   6 -12   26.24    3.60
   3  -6  12   19.01    3.25
   3   6  12   23.49    3.40
  -3  -6 -13    1.75    1.33
  -3   6 -13    0.95    1.15
   3  -6  13    1.39    1.24
   3   6  13    0.74    1.16
  -3  -6 -14    5.15    2.19
  -3   6 -14    3.54    1.75
   3  -6  14    1.75    1.51
   3   6  14    2.28    1.71
  -3  -6 -15    0.29    1.40
  -3   6 -15    0.95    1.24
   3  -6  15    0.06    1.01
   3   6  15    0.73    1.29
  -3  -6 -16    0.85    1.56
  -3   6 -16    1.18    1.35
   3  -6  16   -0.12    1.05
   3   6  16    0.31    1.33
  -3  -6 -17    2.02    2.06
  -3   7  18    1.55    1.27
  -3   7  17    0.96    1.10
   3   7 -17    0.28    1.12
  -3   7  16    2.29    1.44
   3   7 -16    1.94    1.37
  -3   7  15    7.92    2.33
   3  -7 -15    5.71    1.90
   3   7 -15    8.88    2.57
  -3  -7  14    2.76    1.64
  -3   7  14    1.64    1.11
   3  -7 -14    2.38    1.38
   3   7 -14    1.04    1.20
  -3  -7  13    1.11    1.10
  -3   7  13    0.45    0.82
   3  -7 -13    0.21    0.96
   3   7 -13    1.59    1.06
  -3  -7  12    3.59    1.42
  -3   7  12    2.77    1.35
   3  -7 -12    1.83    1.28
   3   7 -12    3.48    1.34
  -3  -7  11    0.82    0.99
  -3   7  11   -0.14    0.57
   3  -7 -11    0.55    0.93
   3   7 -11    1.13    0.76
  -3  -7  10    1.60    1.30
  -3   7  10    2.23    1.16
   3  -7 -10    1.87    1.25
   3   7 -10    2.05    1.28
  -3  -7   9    5.43    1.81
  -3   7   9    7.94    2.03
   3  -7  -9    4.52    1.62
   3   7  -9    5.99    1.84
  -3  -7   8    5.66    1.77
  -3   7   8    5.14    1.55
   3  -7  -8    4.69    1.58
   3   7  -8    6.69    1.92
  -3  -7   7   18.93    2.81
  -3   7   7   17.15    2.58
   3  -7  -7   16.89    2.66
   3   7  -7   21.17    2.97
  -3  -7   6    1.49    0.95
  -3   7   6   -0.02    0.53
   3  -7  -6    0.16    0.67
   3   7  -6    1.03    0.88
  -3  -7   5   10.80    2.21
  -3   7   5   10.53    2.16
   3  -7  -5    7.51    1.92
   3   7  -5   11.91    2.27
  -3  -7   4    8.53    1.99
  -3   7   4    9.21    1.97
   3  -7  -4    6.38    1.77
   3   7  -4    9.04    2.00
  -3  -7   3   13.97    2.38
  -3   7   3   12.00    2.09
   3  -7  -3   13.23    2.28
   3   7  -3   15.76    2.39
  -3  -7   2   13.61    2.29
  -3   7   2   15.49    2.36
   3  -7  -2   11.48    2.15
   3   7  -2   15.01    2.34
  -3  -7   1    2.11    1.07
  -3   7   1    1.47    0.83
   3  -7  -1    2.89    1.28
   3   7  -1    1.71    0.99
  -3  -7   0    0.32    0.80
  -3   7   0    0.12    0.58
   3  -7   0    0.60    0.74
   3   7   0    0.11    0.61
  -3  -7  -1   45.17    3.34
  -3   7  -1   42.62    3.35
   3  -7   1   38.83    3.05
   3   7   1   48.53    3.41
  -3  -7  -2    0.73    0.90
  -3   7  -2    0.23    0.65
   3  -7   2    0.61    0.86
   3   7   2    0.35    0.71
  -3  -7  -3    8.71    1.90
   3  -7   3    6.09    1.61
   3   7   3    6.90    1.74
   3   7   3    8.49    1.51
  -3  -7  -4   18.25    2.45
   3  -7   4   17.80    2.38
   3  -7   4   17.64    2.67
   3   7   4   16.99    2.12
   3   7   4   22.07    2.17
  -3  -7  -5   22.31    2.39
   3  -7   5   22.51    2.38
   3  -7   5   26.62    2.83
   3   7   5   25.51    2.63
   3   7   5   28.93    2.56
  -3  -7  -6    2.10    1.16
  -3   7  -6    2.40    1.04
   3  -7   6    1.56    1.14
   3  -7   6    1.75    1.12
   3   7   6    2.38    1.09
   3   7   6    3.56    1.28
  -3   7  -7    4.59    1.41
   3  -7   7    5.15    1.77
   3   7   7    4.37    1.57
   3   7   7    5.81    1.69
  -3  -7  -8   15.65    2.60
  -3   7  -8   19.00    2.26
   3  -7   8   15.00    2.74
   3   7   8   20.03    2.47
  -3  -7  -9    2.60    1.41
  -3   7  -9    3.18    1.35
   3  -7   9    2.27    1.38
   3   7   9    1.75    1.21
  -3  -7 -10    8.56    2.29
  -3   7 -10    8.74    2.13
   3  -7  10    7.24    2.20
   3   7  10   10.42    2.37
  -3  -7 -11    9.12    2.30
  -3   7 -11   14.42    2.70
   3  -7  11    8.78    2.43
   3   7  11   14.20    2.80
  -3  -7 -12   -0.04    1.27
  -3   7 -12    0.79    0.99
   3  -7  12    0.82    1.10
   3   7  12    0.50    1.07
  -3  -7 -13    4.19    1.83
  -3   7 -13    1.90    1.30
   3  -7  13    2.37    1.36
   3   7  13    4.29    1.86
  -3  -7 -14    0.83    1.36
  -3   7 -14    0.59    1.21
   3  -7  14   -0.09    1.03
   3   7  14    0.94    1.36
  -3  -7 -15    0.76    1.59
  -3   7 -15   -0.23    1.03
   3  -7  15    0.35    1.00
   3   7  15    1.79    1.36
  -3  -7 -16    0.50    1.73
  -3   7 -16    1.90    1.42
   3  -7  16    1.80    1.48
   3   7  16    3.61    2.25
  -3   8  17    1.09    1.21
  -3   8  16    1.80    1.27
   3   8 -16    0.84    1.31
  -3   8  15    1.41    1.21
   3  -8 -15    0.50    1.19
   3   8 -15    3.25    1.59
  -3  -8  14    3.63    1.77
  -3   8  14    2.40    1.35
   3  -8 -14    2.36    1.50
   3   8 -14    2.66    1.57
  -3  -8  13    0.69    1.08
  -3   8  13    0.65    0.86
   3  -8 -13   -0.21    0.94
   3   8 -13    0.10    0.72
  -3  -8  12   -0.58    0.95
  -3   8  12    0.25    0.72
   3  -8 -12    1.04    1.16
   3   8 -12    0.12    1.00
  -3  -8  11    0.13    1.08
  -3   8  11    0.48    0.73
   3  -8 -11    0.51    1.10
   3   8 -11    0.08    0.92
  -3  -8  10    1.28    1.26
  -3   8  10    2.09    1.15
   3  -8 -10    0.66    0.96
   3   8 -10    1.08    1.08
  -3  -8   9    5.85    1.93
  -3   8   9    2.61    1.21
   3  -8  -9    4.88    1.78
   3   8  -9    5.58    1.85
  -3  -8   8    0.11    0.77
  -3   8   8    0.42    0.66
   3  -8  -8   -0.53    0.75
   3   8  -8   -0.58    0.65
  -3  -8   7   12.53    2.60
  -3   8   7   13.27    2.52
   3  -8  -7   10.45    2.34
   3   8  -7   14.63    2.67
  -3  -8   6    0.14    0.92
  -3   8   6   -0.15    0.72
   3  -8  -6    0.13    0.75
   3   8  -6    0.80    0.96
  -3  -8   5    2.21    1.32
  -3   8   5    3.33    1.36
   3  -8  -5    2.30    1.28
   3   8  -5    2.74    1.28
  -3  -8   4   12.89    2.44
  -3   8   4   13.65    2.63
   3  -8  -4   12.24    2.41
   3   8  -4   12.80    2.40
  -3  -8   3    5.77    1.88
  -3   8   3    7.02    1.82
   3  -8  -3    6.49    1.80
   3   8  -3    5.94    1.75
  -3  -8   2    3.31    1.38
  -3   8   2    1.69    1.08
   3  -8  -2    1.46    1.03
   3   8  -2    1.84    1.04
  -3  -8   1   57.80    4.07
  -3   8   1   53.84    3.91
   3  -8  -1   50.84    3.75
   3   8  -1   64.88    4.09
  -3  -8   0   20.75    2.55
  -3   8   0   21.13    2.50
   3  -8   0   22.89    2.57
   3   8   0   24.00    2.55
  -3  -8  -1    6.62    1.84
  -3   8  -1    5.40    1.69
   3  -8   1    7.17    1.89
   3   8   1    4.38    1.47
  -3  -8  -2   15.90    2.55
  -3   8  -2   13.37    2.44
   3  -8   2   12.46    2.21
   3   8   2   18.89    2.30
  -3  -8  -3   20.21    2.76
  -3   8  -3   16.97    2.63
   3  -8   3   16.53    2.44
   3   8   3   19.55    2.34
  -3  -8  -4    5.57    1.66
  -3   8  -4    3.65    1.50
   3  -8   4    3.73    1.42
   3   8   4    3.59    1.40
  -3  -8  -5   38.45    3.19
   3  -8   5   30.45    2.83
   3  -8   5   32.52    3.21
   3   8   5   37.52    3.23
   3   8   5   35.89    2.96
  -3  -8  -6   14.79    2.31
   3  -8   6   12.45    2.15
   3  -8   6   11.57    2.45
   3   8   6   15.59    2.58
   3   8   6   13.33    2.26
   3  -8   7    0.58    0.76
   3   8   7    0.36    0.77
   3   8   7    0.68    0.88
  -3  -8  -8    0.74    1.22
   3  -8   8   -0.16    0.63
   3   8   8   -0.01    0.94
  -3  -8  -9    5.69    1.85
   3  -8   9    6.91    2.15
   3   8   9    8.70    2.26
  -3  -8 -10    0.49    1.28
   3  -8  10    0.52    0.93
   3   8  10    1.62    1.22
  -3  -8 -11    1.89    1.39
  -3   8 -11    0.42    0.96
   3  -8  11   -0.35    0.94
   3   8  11    0.54    1.24
  -3  -8 -12    5.90    2.23
  -3   8 -12    3.35    1.65
   3  -8  12    1.68    1.37
   3   8  12    4.47    1.93
  -3  -8 -13    3.50    1.76
  -3   8 -13    2.54    1.49
   3  -8  13    2.70    1.44
   3   8  13    3.29    1.85
  -3  -8 -14   -0.01    1.33
  -3   8 -14    1.22    1.22
   3  -8  14    0.43    1.03
   3   8  14    1.37    1.64
  -3   8 -15    0.63    1.17
   3  -8  15    1.22    1.31
   3   8  15    2.54    1.77
  -3   9  15    0.61    0.94
   3   9 -15    0.97    1.18
  -3  -9  14    1.88    1.70
  -3   9  14    2.55    1.30
   3  -9 -14    1.83    1.48
   3   9 -14    1.99    1.41
  -3  -9  13    1.16    1.36
  -3   9  13    1.57    1.15
   3  -9 -13    1.05    1.24
   3   9 -13   -1.24    0.84
  -3  -9  12    7.40    2.40
  -3   9  12   12.51    2.86
   3  -9 -12    9.86    2.55
   3   9 -12    9.68    2.56
  -3  -9  11   -0.72    0.91
  -3   9  11    1.65    1.11
   3  -9 -11    0.41    1.12
   3   9 -11    0.79    1.07
  -3  -9  10    0.78    1.22
  -3   9  10    0.91    0.81
   3  -9 -10    0.07    0.92
   3   9 -10    0.41    0.99
  -3  -9   9   11.38    2.70
  -3   9   9    9.35    2.37
   3  -9  -9    8.44    2.25
   3   9  -9   10.00    2.49
  -3  -9   8    0.03    1.04
  -3   9   8    1.11    0.80
   3  -9  -8    0.62    0.96
   3   9  -8    2.03    1.26
  -3  -9   7    1.91    1.38
  -3   9   7    1.92    1.24
   3  -9  -7    2.38    1.33
   3   9  -7    3.37    1.41
  -3  -9   6    1.30    1.21
  -3   9   6    0.90    0.89
   3  -9  -6    1.23    1.01
   3   9  -6    1.83    1.21
  -3  -9   5   23.32    3.32
  -3   9   5   25.07    2.94
   3  -9  -5   23.36    3.28
   3   9  -5   25.57    2.89
  -3  -9   4   -0.16    0.72
  -3   9   4    0.66    0.87
   3  -9  -4    1.99    1.33
   3   9  -4    0.00    0.90
  -3  -9   3    3.31    1.53
  -3   9   3    3.94    1.62
   3  -9  -3    3.84    1.57
   3   9  -3    3.57    1.51
  -3  -9   2    9.16    2.28
  -3   9   2    6.00    1.85
   3  -9  -2    5.86    1.76
   3   9  -2    7.54    1.96
  -3  -9   1    0.59    0.95
  -3   9   1    1.05    0.98
   3  -9  -1    1.34    1.01
   3   9  -1    0.29    0.77
  -3  -9   0    5.21    1.77
  -3   9   0    3.04    1.39
   3  -9   0    6.23    1.80
   3   9   0    4.57    1.61
  -3  -9  -1   17.14    2.80
  -3   9  -1   18.56    2.92
   3  -9   1   19.99    2.84
   3   9   1   20.24    2.46
  -3  -9  -2    0.80    1.04
  -3   9  -2    0.24    0.84
   3  -9   2    0.42    0.96
   3   9   2    0.67    0.97
  -3  -9  -3   -0.08    0.82
  -3   9  -3    0.60    0.87
   3  -9   3    0.83    0.88
   3   9   3    0.64    0.98
  -3  -9  -4    0.73    0.95
  -3   9  -4    0.64    0.89
   3  -9   4    1.16    1.03
   3   9   4   -0.01    0.80
  -3  -9  -5    2.55    1.14
  -3   9  -5    1.30    1.12
   3  -9   5    1.10    1.00
   3   9   5    0.35    0.85
  -3  -9  -6    2.23    1.21
   3  -9   6    3.77    1.39
   3  -9   6    1.17    1.01
   3   9   6    1.18    1.01
   3  -9   7    0.26    0.78
   3   9   7    0.19    0.89
   3   9   7    0.58    0.93
   3  -9   8   21.99    3.45
   3   9   8   26.95    3.03
  -3  -9  -9    0.19    1.10
   3  -9   9    1.47    0.98
   3   9   9    1.39    1.35
  -3  -9 -10    1.50    1.45
   3  -9  10    1.25    1.24
   3   9  10    2.86    1.57
  -3  -9 -11    2.23    1.61
   3  -9  11    1.72    1.23
   3   9  11    3.27    1.68
   3  -9  12    0.98    0.98
   3   9  12    2.04    1.60
   3  -9  13    0.43    0.86
   3   9  13   -0.34    1.45
   3  -9  14    3.24    1.72
   3   9  14    4.30    2.23
  -3 -10  14    1.22    1.82
  -3  10  14    1.36    1.38
   3 -10 -14   -0.76    1.06
   3  10 -14    1.12    1.35
  -3 -10  13    1.52    1.81
  -3  10  13    0.90    1.23
   3 -10 -13    1.73    1.40
   3  10 -13    0.86    1.24
  -3 -10  12    2.23    1.86
  -3  10  12    0.55    0.86
   3 -10 -12    1.90    1.44
   3  10 -12    2.60    1.43
  -3 -10  11    2.26    1.71
  -3  10  11    0.67    0.96
   3 -10 -11   -0.16    0.95
   3  10 -11    1.12    1.16
  -3 -10  10    1.85    1.53
  -3  10  10    0.11    0.83
   3 -10 -10    0.40    1.08
   3  10 -10    0.58    1.06
  -3 -10   9    0.99    1.51
  -3  10   9    0.50    0.92
   3 -10  -9    1.46    1.19
   3  10  -9    1.79    1.34
  -3 -10   8    0.67    1.38
  -3  10   8    0.54    0.80
   3 -10  -8    1.94    1.33
   3  10  -8    1.31    1.12
  -3 -10   7    7.94    2.43
  -3  10   7    9.48    2.52
   3 -10  -7    6.41    2.10
   3  10  -7   11.94    2.68
  -3 -10   6    7.52    2.40
  -3  10   6    9.58    2.56
   3 -10  -6    7.41    2.22
   3  10  -6    7.25    2.18
  -3 -10   5    1.28    1.28
  -3  10   5    1.61    1.25
   3 -10  -5    1.02    1.07
   3  10  -5    1.18    1.23
  -3 -10   4   -0.34    0.92
  -3  10   4    0.21    0.93
   3 -10  -4    0.44    1.00
   3  10  -4    0.47    0.97
  -3 -10   3    1.99    1.37
  -3  10   3    2.93    1.45
   3 -10  -3    3.69    1.48
   3  10  -3    4.25    1.70
  -3 -10   2   16.26    2.94
  -3  10   2   21.14    3.19
   3 -10  -2   18.43    3.09
   3  10  -2   21.31    3.08
  -3 -10   1    0.56    0.96
  -3  10   1   -0.17    0.81
   3 -10  -1    0.27    0.98
   3  10  -1   -0.31    0.79
  -3 -10   0    4.09    1.71
  -3  10   0    5.04    1.83
   3 -10   0    7.76    2.14
   3  10   0    5.29    1.72
  -3 -10  -1    1.44    1.10
  -3  10  -1    2.40    1.39
   3 -10   1    1.66    1.21
   3  10   1    4.58    1.65
  -3 -10  -2    0.55    1.03
  -3  10  -2    1.60    1.10
   3 -10   2    1.89    1.28
   3  10   2    2.07    1.26
  -3 -10  -3   24.67    2.95
  -3  10  -3   24.31    3.03
   3 -10   3   26.51    2.96
   3  10   3   22.55    2.66
  -3 -10  -4    0.71    0.98
  -3  10  -4    1.18    1.02
   3 -10   4    1.34    0.97
   3  10   4    0.92    1.14
  -3 -10  -5    5.84    1.82
  -3  10  -5    4.31    1.84
   3 -10   5    9.46    2.21
   3  10   5    9.19    2.27
  -3 -10  -6    0.17    0.89
  -3  10  -6    0.82    1.07
   3 -10   6    1.14    1.09
   3  10   6    0.62    0.98
  -3  10  -7    1.41    1.35
   3  10   7    2.09    1.14
   3 -10   8    1.66    1.18
   3 -10   9   11.84    2.87
   3 -10  10    0.76    1.14
   3  10  10    0.26    1.43
   3 -10  11    2.62    1.68
   3  10  11    2.26    1.62
   3 -10  12    1.46    1.13
   3  10  12    1.43    1.63
   3 -10  13   -0.24    1.09
   3  10  13    0.64    1.73
  -3 -11  14    1.41    2.11
   3 -11 -14    0.26    1.24
  -3 -11  13    3.28    2.29
   3 -11 -13    2.79    1.57
   3  11 -13    0.91    1.36
  -3 -11  12    1.61    2.01
  -3  11  12    1.71    1.24
   3 -11 -12    0.89    1.26
   3  11 -12    1.53    1.36
  -3 -11  11    0.04    1.54
  -3  11  11    2.19    1.31
   3 -11 -11    1.32    1.39
   3  11 -11    1.96    1.41
  -3 -11  10    0.10    1.50
  -3  11  10    0.43    0.78
   3 -11 -10    2.57    1.43
   3  11 -10   -0.26    1.05
  -3 -11   9   -0.73    1.24
  -3  11   9    1.17    1.49
   3 -11  -9    0.43    1.13
   3  11  -9    1.96    1.34
  -3 -11   8    1.12    1.49
  -3  11   8    0.61    1.34
   3 -11  -8    0.93    1.04
   3  11  -8    0.44    1.26
  -3 -11   7    3.77    2.03
  -3  11   7    7.02    2.35
   3 -11  -7    4.16    1.73
   3  11  -7    6.31    2.09
  -3 -11   6   14.87    3.22
  -3  11   6   11.07    2.78
   3 -11  -6    9.02    2.45
   3  11  -6   15.27    3.05
  -3 -11   5    0.96    1.36
  -3  11   5    1.56    1.28
   3 -11  -5    1.08    1.19
   3  11  -5    1.41    1.28
  -3 -11   4    1.16    1.24
  -3  11   4    1.43    1.19
   3 -11  -4    0.60    1.14
   3  11  -4    1.75    1.14
  -3 -11   3    9.23    2.47
  -3  11   3   10.02    2.63
   3 -11  -3    8.43    2.37
   3  11  -3    8.81    2.36
  -3 -11   2    1.61    1.24
  -3  11   2   -0.06    0.81
   3 -11  -2    0.43    1.09
   3  11  -2   -0.29    0.97
  -3 -11   1    0.09    1.00
  -3  11   1    0.33    1.02
   3 -11  -1    1.74    1.27
   3  11  -1    0.05    0.91
  -3 -11   0    4.18    1.69
  -3  11   0    6.80    2.17
   3 -11   0    4.17    1.83
   3  11   0    6.59    2.07
  -3 -11  -1    1.86    1.33
  -3  11  -1    0.58    1.07
   3 -11   1    0.71    1.02
   3  11   1   -0.25    0.90
  -3 -11  -2    5.34    1.88
  -3  11  -2    9.74    2.55
   3 -11   2    8.90    2.40
   3  11   2    6.45    1.94
  -3 -11  -3    1.72    1.31
  -3  11  -3    1.22    1.21
   3 -11   3    1.82    1.31
   3  11   3    2.48    1.30
  -3 -11  -4    1.81    1.28
  -3  11  -4    3.86    1.66
   3 -11   4    3.95    1.58
  -3 -11  -5    3.42    1.41
  -3  11  -5    3.11    1.58
   3 -11   5    3.71    1.72
  -3 -11  -6    0.59    0.98
  -3  11  -6    0.61    1.24
   3 -11   6    2.28    1.48
  -3  11  -7    0.81    1.14
  -3  11  -8    3.04    1.91
  -3  11  -9    3.38    1.85
   3 -11  11   -0.59    1.07
   3 -11  12    0.52    1.35
  -3 -12  12   -0.70    2.14
   3  12 -12    1.19    1.33
  -3 -12  11    2.26    2.48
   3 -12 -11    2.78    1.59
   3  12 -11    3.37    1.73
  -3 -12  10   -0.29    1.73
  -3  12  10    0.18    1.58
   3 -12 -10   -0.16    1.14
   3  12 -10    0.29    1.27
  -3 -12   9   -0.59    1.75
  -3  12   9    1.19    1.54
   3 -12  -9    0.06    1.00
   3  12  -9    1.51    1.32
  -3 -12   8   -0.08    1.61
  -3  12   8    0.58    1.40
   3 -12  -8    0.07    1.03
   3  12  -8    1.89    1.56
  -3 -12   7    1.01    1.53
  -3  12   7    0.91    1.36
   3 -12  -7   -0.03    1.06
   3  12  -7    0.36    1.26
  -3 -12   6    1.82    1.67
  -3  12   6    1.36    1.54
   3 -12  -6    2.22    1.38
   3  12  -6    1.21    1.26
  -3 -12   5    1.27    1.54
  -3  12   5    1.91    1.56
   3 -12  -5    2.72    1.45
   3  12  -5    4.48    1.90
  -3 -12   4    1.96    1.55
  -3  12   4    3.48    1.76
   3 -12  -4    1.84    1.40
   3  12  -4    1.37    1.33
  -3 -12   3    4.33    1.78
  -3  12   3    3.86    1.81
   3 -12  -3    3.07    1.65
   3  12  -3    2.30    1.48
  -3 -12   2    1.20    1.19
  -3  12   2    1.29    1.43
   3 -12  -2   -0.06    1.21
   3  12  -2   -1.08    1.02
  -3 -12   1    1.40    1.19
  -3  12   1    1.39    1.35
   3 -12  -1    1.31    1.30
  -3 -12   0    6.18    2.06
  -3  12   0    5.50    2.11
   3 -12   0    5.24    2.13
  -3 -12  -1    1.53    1.17
  -3  12  -1    0.84    1.16
   3 -12   1    0.83    1.20
  -3 -12  -2    2.11    1.44
  -3  12  -2    1.81    1.54
   3 -12   2    2.12    1.39
  -3 -12  -3    1.24    1.13
  -3  12  -3    0.25    1.04
   3 -12   3    1.38    1.25
  -3 -12  -4    0.62    1.05
  -3  12  -4   -0.51    1.11
   3 -12   4    2.36    1.44
  -3 -12  -5    7.42    2.23
  -3  12  -5    5.92    2.19
   3 -12   5    8.93    2.43
  -3 -12  -6    2.61    1.41
  -3  12  -6    1.72    1.56
  -3  12  -7    2.78    1.66
  -3  12  -8    3.17    2.16
  -3  12  -9    2.02    1.85
  -3  12 -10    0.46    1.69
   3  13 -10    0.94    1.52
   3  13  -9    3.87    2.19
  -3 -13   8    1.30    1.99
  -3  13   8    0.35    1.80
   3 -13  -8    1.00    1.29
   3  13  -8    0.61    1.35
  -3 -13   7    0.40    1.72
  -3  13   7    0.87    1.50
   3 -13  -7    1.18    1.35
  -3 -13   6    2.84    1.93
  -3  13   6    1.52    1.62
   3 -13  -6    0.39    1.21
  -3 -13   5    5.34    2.34
  -3  13   5    4.20    1.96
   3 -13  -5    5.55    2.04
  -3 -13   4    0.02    1.38
  -3  13   4    0.72    1.48
   3 -13  -4    1.07    1.49
  -3 -13   3    2.84    1.50
  -3  13   3    1.23    1.55
   3 -13  -3    2.33    1.77
  -3 -13   2    1.32    1.25
  -3  13   2    0.59    1.37
   3 -13  -2    0.24    1.39
  -3 -13   1    1.59    1.31
  -3  13   1    1.73    1.61
   3 -13  -1    1.73    1.51
  -3 -13   0    4.24    1.78
  -3  13   0    2.90    1.85
   3 -13   0    3.60    1.96
  -3 -13  -1    2.21    1.37
  -3  13  -1    1.48    1.46
   3 -13   1    1.92    1.65
  -3 -13  -2    5.67    2.03
  -3  13  -2    5.27    2.26
   3 -13   2    3.45    1.89
  -3 -13  -3    0.38    0.98
  -3  13  -3    1.50    1.56
   3 -13   3    0.10    1.25
  -3 -13  -4    3.50    1.61
  -3  13  -4    4.98    2.17
   3 -13   4    7.05    2.38
  -3 -13  -5    4.81    1.76
  -3  13  -5    3.22    2.03
   3 -13   5    2.98    1.73
  -3 -13  -6    0.52    1.04
  -3  13  -6    0.51    1.32
  -3  13  -7    0.98    1.50
  -3  13  -8    1.91    1.96
  -3  14   4    2.59    1.92
  -3  14   3    2.72    2.10
  -3  14   2    3.63    2.04
   3 -14  -2    4.78    2.43
  -3 -14   1    1.16    1.30
  -3  14   1    0.69    1.62
   3 -14  -1    0.44    1.76
  -3 -14   0    2.03    1.38
  -3  14   0    2.77    2.08
   3 -14   0    2.88    2.06
  -3 -14  -1    1.09    1.14
  -3  14  -1    0.50    1.69
   3 -14   1    0.66    1.90
  -3 -14  -2    1.67    1.13
  -3  14  -2    1.03    1.74
   3 -14   2    0.63    1.72
  -3 -14  -3    2.41    1.46
  -3  14  -3    2.74    2.09
   3 -14   3    3.49    2.18
  -3 -14  -4    1.61    1.25
  -3  14  -4    0.41    1.72
   3 -14   4    2.28    1.95
  -3 -14  -5    3.65    1.82
   3 -14   5    4.08    2.27
   4   0 -19   -1.40    1.38
   4   0 -18    4.38    1.87
   4   0 -17    1.43    1.42
  -4   0  16    1.27    1.40
   4   0 -16    1.59    1.47
  -4   0  15    0.75    1.14
   4   0 -15    1.51    1.18
  -4   0  14   10.91    2.39
   4   0 -14   10.94    2.50
  -4   0  13    1.03    0.99
   4   0 -13    1.36    1.30
  -4   0  12    1.25    1.01
   4   0 -12    2.00    1.01
  -4   0  11   -0.18    0.84
   4   0 -11    0.88    0.94
   4   0 -10    3.89    1.47
   4   0  -9    0.65    0.99
   4   0  -9    0.68    0.86
  -4   0   8    1.23    0.65
   4   0  -8    1.96    1.02
   4   0  -8    1.00    0.87
  -4   0   7   -0.29    0.38
   4   0  -7    0.22    0.65
   4   0  -7    0.15    0.64
  -4   0   6   17.98    1.50
   4   0  -6   20.48    2.07
   4   0  -6   17.99    2.07
  -4   0   5   -0.27    0.35
   4   0  -5   -0.13    0.61
   4   0  -5    0.35    0.87
  -4   0   4  133.67    3.90
   4   0  -4  145.35    5.02
   4   0  -4  136.27    5.33
  -4   0   3    0.44    0.44
   4   0  -3    0.70    0.79
   4   0  -3    0.24    0.85
  -4   0   2   56.60    2.62
   4   0  -2   58.89    3.24
   4   0  -2   52.35    3.24
   4   0  -1    0.68    0.74
   4   0  -1    0.36    0.77
   4   0  -1   -0.16    0.46
   4   0   0   36.34    2.66
   4   0   0   37.43    2.63
   4   0   0   44.79    2.53
   4   0   1   -0.45    0.65
   4   0   1    0.57    0.58
  -4   0  -2  150.26    4.77
   4   0   2  154.93    5.54
   4   0   2  168.04    5.27
  -4   0  -3    0.06    0.62
   4   0   3   -0.43    0.64
   4   0   3    0.38    0.73
  -4   0  -4    2.31    0.91
   4   0   4    4.28    1.33
  -4   0  -5   -0.32    0.55
   4   0   5    0.34    0.62
  -4   0  -6  107.18    5.15
   4   0   6  116.87    5.22
  -4   0  -7   -0.02    0.73
   4   0   7    0.71    0.83
  -4   0  -8   27.94    2.88
   4   0   8   32.33    3.03
  -4   0  -9    0.32    0.75
   4   0   9    0.41    0.92
  -4   0 -10    0.32    0.88
   4   0  10    0.12    0.75
  -4   0 -11    0.15    0.83
   4   0  11    0.54    1.00
  -4   0 -12    0.51    0.93
   4   0  12    1.85    1.31
  -4   0 -13    0.35    0.86
   4   0  13   -0.17    0.83
  -4   0 -14    1.41    1.20
   4   0  14   -0.07    0.99
  -4   0 -15    1.25    1.22
   4   0  15    1.55    1.46
  -4   0 -16    2.03    1.52
   4   0  16    2.45    1.89
   4   1 -20    1.74    2.10
   4   1 -19    1.71    1.81
   4   1 -18    3.40    1.84
   4   1 -17    1.10    1.50
  -4  -1  16    1.43    1.29
  -4   1  16    2.28    1.41
   4  -1 -16    3.30    1.66
   4   1 -16    1.71    1.53
  -4  -1  15    6.04    1.92
  -4   1  15    4.56    1.67
   4  -1 -15    6.28    2.10
   4   1 -15    6.30    2.11
  -4  -1  14    4.64    1.66
   4  -1 -14    5.99    1.98
   4   1 -14    4.87    1.77
  -4  -1  13    0.95    0.98
   4  -1 -13    2.73    1.33
   4  -1 -13    0.79    0.98
   4   1 -13    1.31    1.22
  -4  -1  12    3.14    1.45
   4  -1 -12    4.68    1.49
   4  -1 -12    2.74    1.32
   4   1 -12    4.74    1.63
  -4  -1  11    5.82    1.78
  -4   1  11    9.03    1.65
   4  -1 -11    9.56    2.02
   4  -1 -11    7.39    1.90
   4   1 -11    9.83    2.15
  -4  -1  10    0.95    0.84
  -4   1  10    1.96    0.87
   4  -1 -10    1.29    1.06
   4  -1 -10    1.01    0.91
   4   1 -10    0.42    0.94
  -4  -1   9   85.36    4.69
  -4   1   9   84.33    3.84
   4  -1  -9   98.90    4.50
   4  -1  -9   80.40    4.56
   4   1  -9   91.12    4.64
  -4  -1   8   11.25    2.10
  -4   1   8   12.12    1.62
   4  -1  -8   13.48    2.04
   4  -1  -8   10.59    2.07
   4   1  -8   10.42    1.97
  -4  -1   7    0.68    0.72
  -4   1   7    0.65    0.54
   4  -1  -7    0.88    0.66
   4  -1  -7    0.50    0.79
   4   1  -7   -0.21    0.71
  -4  -1   6   13.62    2.09
  -4   1   6   15.67    1.53
   4  -1  -6   17.65    1.86
   4  -1  -6   15.96    1.99
   4   1  -6   17.07    2.29
  -4  -1   5    5.29    1.47
  -4  -1   5    7.14    0.93
  -4   1   5    5.27    1.10
   4  -1  -5    7.53    1.48
   4  -1  -5    6.09    1.64
   4   1  -5    8.47    1.71
  -4  -1   4    0.07    0.57
  -4  -1   4    0.01    0.35
  -4   1   4    0.07    0.49
   4  -1  -4   -0.08    0.61
   4  -1  -4   -0.09    0.63
   4   1  -4    0.15    0.71
  -4  -1   3   48.64    3.15
  -4  -1   3   47.67    2.11
  -4   1   3   44.48    2.51
   4  -1  -3   50.59    2.86
   4  -1  -3   49.83    3.24
   4   1  -3   51.94    3.18
  -4  -1   2   36.23    2.68
  -4  -1   2   36.39    1.93
  -4   1   2   37.22    2.31
   4  -1  -2   36.85    2.47
   4  -1  -2   32.95    2.62
   4   1  -2   35.62    2.67
  -4  -1   1    0.77    0.75
   4  -1  -1    1.39    0.87
   4  -1  -1    1.25    0.90
   4  -1  -1    1.60    0.76
   4   1  -1    0.35    0.75
   4   1  -1    1.43    0.65
  -4  -1   0   58.12    3.19
   4  -1   0   63.55    3.33
   4  -1   0   61.66    3.31
   4  -1   0   76.18    3.46
   4   1   0   67.29    3.66
   4   1   0   80.77    3.18
  -4  -1  -1   26.84    2.18
   4  -1   1   27.26    2.33
   4  -1   1   23.82    2.06
   4  -1   1   30.23    2.32
   4   1   1   28.33    2.53
   4   1   1   32.77    2.19
  -4  -1  -2   24.36    2.04
   4  -1   2   24.36    2.29
   4  -1   2   25.91    2.13
   4  -1   2   25.38    2.21
   4   1   2   24.51    2.43
   4   1   2   23.98    1.99
  -4  -1  -3   33.92    2.30
   4  -1   3   31.50    2.63
   4  -1   3   29.52    2.17
   4  -1   3   31.34    2.50
   4   1   3   27.82    2.62
   4   1   3   34.24    2.50
  -4  -1  -4    6.56    1.25
  -4   1  -4    4.23    1.31
   4  -1   4    6.67    1.34
   4  -1   4    5.43    1.47
   4   1   4    6.42    1.68
   4   1   4    6.47    1.51
  -4  -1  -5    7.40    1.25
  -4   1  -5    4.29    1.37
   4  -1   5    7.13    1.69
   4   1   5    7.33    1.65
  -4  -1  -6    3.08    1.29
  -4   1  -6    3.31    1.25
   4  -1   6    3.95    1.46
   4   1   6    4.80    1.48
  -4  -1  -7    1.19    0.96
  -4   1  -7    1.30    0.99
   4  -1   7    1.26    0.99
   4   1   7    1.23    0.97
  -4  -1  -8    7.04    1.88
  -4   1  -8    7.36    1.83
   4  -1   8   12.81    2.40
   4   1   8   10.70    2.12
  -4  -1  -9    5.16    1.71
  -4   1  -9    5.59    1.77
   4  -1   9    5.79    1.81
   4   1   9    8.69    2.07
  -4  -1 -10    3.39    1.49
  -4   1 -10    2.68    1.35
   4  -1  10    2.71    1.28
   4   1  10    4.60    1.70
  -4  -1 -11   14.55    2.79
  -4   1 -11   14.76    2.83
   4  -1  11   14.83    2.80
   4   1  11   12.35    2.61
  -4  -1 -12    0.62    1.11
  -4   1 -12    1.74    1.21
   4  -1  12    0.45    1.09
   4   1  12    0.97    0.92
  -4  -1 -13    0.31    1.07
  -4   1 -13    0.65    0.94
   4  -1  13    1.55    1.20
   4   1  13    1.52    1.18
  -4  -1 -14    1.96    1.38
  -4   1 -14    3.49    1.61
   4  -1  14    3.25    1.78
   4   1  14    3.91    1.90
  -4  -1 -15    1.42    1.65
  -4   1 -15    4.74    2.01
   4  -1  15    2.95    1.76
   4   1  15    2.65    1.70
  -4  -1 -16    0.59    1.79
  -4   1 -16    0.67    1.30
   4  -1  16    2.57    1.89
   4   1  16    0.14    1.31
   4   2 -19    1.53    1.92
   4   2 -18    3.93    2.10
   4   2 -17    1.70    1.54
  -4  -2  16    0.76    1.16
   4  -2 -16    0.35    0.96
   4   2 -16    1.57    1.49
  -4  -2  15    6.36    1.95
   4  -2 -15    8.00    2.17
   4   2 -15    8.90    2.56
  -4  -2  14    1.09    1.13
   4  -2 -14    0.73    1.03
   4   2 -14    0.94    1.24
  -4  -2  13    1.37    1.18
  -4   2  13    0.64    0.74
   4  -2 -13    1.36    1.21
   4   2 -13    4.54    1.70
  -4  -2  12    2.49    1.24
  -4   2  12    2.29    1.01
   4  -2 -12    1.87    1.00
   4  -2 -12    1.80    1.25
   4   2 -12    1.69    1.13
  -4  -2  11    7.63    1.99
  -4   2  11    8.10    1.67
   4  -2 -11    6.72    1.78
   4  -2 -11    5.64    1.65
   4   2 -11    8.41    2.12
  -4  -2  10   17.52    2.66
  -4   2  10   20.18    2.14
   4  -2 -10   21.33    2.23
   4  -2 -10   20.02    2.78
   4   2 -10   19.99    2.42
  -4  -2   9    1.44    1.01
  -4   2   9    2.00    0.89
   4  -2  -9    1.72    1.04
   4  -2  -9    1.13    0.85
   4   2  -9    1.32    1.04
  -4  -2   8    5.90    1.67
  -4   2   8    4.03    1.22
   4  -2  -8    3.77    1.16
   4  -2  -8    3.23    1.31
   4   2  -8    3.76    1.33
  -4  -2   7   28.32    2.65
  -4   2   7   30.36    2.35
   4  -2  -7   32.87    2.38
   4  -2  -7   35.06    2.96
   4   2  -7   34.25    2.82
  -4  -2   6    1.23    0.83
  -4   2   6    0.79    0.58
   4  -2  -6    0.42    0.71
   4  -2  -6    0.62    0.73
   4   2  -6    1.07    0.99
  -4  -2   5    3.13    1.23
  -4   2   5    4.23    1.13
   4  -2  -5    6.35    1.33
   4  -2  -5    4.51    1.47
   4   2  -5    5.31    1.52
  -4  -2   4   31.26    2.65
  -4   2   4   34.36    2.38
   4  -2  -4   34.05    2.28
   4  -2  -4   31.71    2.73
   4   2  -4   36.66    2.82
  -4  -2   3   13.90    2.08
  -4   2   3   12.67    1.48
   4  -2  -3   12.62    1.50
   4  -2  -3   13.54    2.13
   4   2  -3   16.04    1.95
  -4  -2   2   27.94    2.42
  -4   2   2   25.27    2.07
   4  -2  -2   26.79    2.08
   4  -2  -2   25.22    2.36
   4   2  -2   28.46    2.51
   4   2  -2   32.26    1.64
  -4  -2   1   14.88    1.79
  -4   2   1   12.93    1.55
   4  -2  -1   14.84    1.69
   4  -2  -1   16.40    2.17
   4   2  -1   14.53    2.09
   4   2  -1   16.95    1.37
  -4  -2   0   -0.15    0.60
   4  -2   0    0.00    0.64
   4  -2   0    0.37    0.74
   4  -2   0    0.36    0.63
   4   2   0    0.58    0.84
   4   2   0    0.57    0.48
  -4  -2  -1   33.57    2.49
   4  -2   1   29.10    2.34
   4  -2   1   28.91    2.32
   4  -2   1   32.51    2.51
   4   2   1   30.50    2.68
   4   2   1   37.14    2.23
  -4  -2  -2   24.68    2.07
   4  -2   2   20.00    1.94
   4  -2   2   21.48    2.17
   4   2   2   23.35    2.43
   4   2   2   26.62    2.06
  -4  -2  -3   15.06    1.62
  -4   2  -3   11.39    1.80
   4  -2   3   14.72    1.63
   4  -2   3   15.46    1.91
   4   2   3   12.32    2.13
   4   2   3   16.80    1.80
  -4  -2  -4    2.23    0.96
  -4   2  -4    0.87    0.78
   4  -2   4    2.24    0.95
   4  -2   4    1.59    0.90
   4   2   4    0.97    0.84
   4   2   4    1.45    0.90
  -4  -2  -5  141.15    4.41
  -4   2  -5  105.30    4.83
   4  -2   5  112.06    5.15
   4   2   5  122.35    5.57
   4   2   5  123.05    4.99
  -4  -2  -6   -0.42    0.59
  -4   2  -6    0.26    0.58
   4  -2   6    0.10    0.61
   4   2   6    0.28    0.65
  -4  -2  -7    1.51    1.09
  -4   2  -7    1.52    0.90
   4  -2   7    1.34    1.08
   4   2   7    2.39    1.13
  -4  -2  -8    0.68    0.92
  -4   2  -8    0.22    0.68
   4  -2   8    0.50    0.84
   4   2   8    0.61    0.65
  -4  -2  -9   11.37    2.46
  -4   2  -9   12.69    2.44
   4  -2   9   14.22    2.62
   4   2   9   14.50    2.49
  -4  -2 -10    2.35    1.34
  -4   2 -10    2.78    1.41
   4  -2  10    2.25    1.25
   4   2  10    2.28    1.23
  -4  -2 -11    2.32    1.44
  -4   2 -11    2.21    1.33
   4  -2  11    2.70    1.47
   4   2  11    3.67    1.60
  -4  -2 -12    9.39    2.44
  -4   2 -12   10.09    2.52
   4  -2  12    9.26    2.47
   4   2  12   11.32    2.60
  -4  -2 -13    0.47    1.29
  -4   2 -13    1.20    1.08
   4  -2  13    1.32    1.33
   4   2  13    0.67    1.18
  -4  -2 -14   -0.40    1.05
  -4   2 -14    0.39    1.16
   4  -2  14    0.63    1.02
   4   2  14    1.11    1.23
  -4  -2 -15    0.41    1.44
  -4   2 -15   -0.10    1.12
   4  -2  15    0.62    1.27
   4   2  15    0.33    1.29
  -4  -2 -16    2.02    1.68
  -4   2 -16    1.09    1.36
   4  -2  16    0.81    1.37
   4   2  16    0.75    1.69
   4   3 -19    0.46    1.70
   4   3 -18    2.58    1.88
   4   3 -17    6.97    2.50
  -4  -3  16    1.73    1.54
   4  -3 -16   -0.41    1.02
   4   3 -16    0.02    1.46
  -4  -3  15    0.95    1.21
  -4   3  15    1.15    0.96
   4  -3 -15    1.06    1.13
   4   3 -15    1.74    1.55
  -4  -3  14    0.64    1.12
  -4   3  14    0.68    0.87
   4  -3 -14    0.54    1.03
   4   3 -14    1.75    1.33
  -4  -3  13    1.02    1.01
  -4   3  13    1.06    0.81
   4  -3 -13    0.42    1.02
   4   3 -13    1.06    1.10
  -4  -3  12   10.41    2.29
  -4   3  12    6.59    1.68
   4  -3 -12    6.06    1.80
   4   3 -12    7.13    2.05
  -4  -3  11    1.13    0.89
  -4   3  11    0.49    0.69
   4  -3 -11   -0.07    0.66
   4   3 -11    0.76    0.91
  -4  -3  10    6.08    1.69
  -4   3  10    6.87    1.56
   4  -3 -10    4.90    1.64
   4   3 -10    6.62    1.89
  -4  -3   9    0.92    0.94
  -4   3   9    0.17    0.50
   4  -3  -9    0.08    0.76
   4   3  -9    0.55    0.95
  -4  -3   8    2.38    1.16
  -4   3   8    1.70    0.90
   4  -3  -8    1.55    1.04
   4   3  -8    1.63    1.05
  -4  -3   7    3.71    1.36
  -4   3   7    3.29    1.17
   4  -3  -7    2.92    1.04
   4  -3  -7    3.17    1.30
   4   3  -7    3.35    1.32
  -4  -3   6   55.06    3.67
  -4   3   6   61.83    3.51
   4  -3  -6   66.96    3.03
   4   3  -6   66.78    3.98
  -4  -3   5   16.65    1.97
  -4   3   5   20.36    2.03
   4  -3  -5   19.70    1.71
   4  -3  -5   17.11    2.07
   4   3  -5   19.97    2.18
  -4  -3   4   12.37    2.03
  -4   3   4   12.21    1.78
   4  -3  -4   13.84    1.48
   4  -3  -4    9.38    1.90
   4   3  -4   13.83    2.16
  -4  -3   3   25.25    2.42
  -4   3   3   22.18    2.06
   4  -3  -3   25.31    1.90
   4  -3  -3   23.70    2.40
   4   3  -3   24.92    2.42
  -4  -3   2    0.06    0.67
  -4   3   2    0.36    0.48
   4  -3  -2    0.29    0.64
   4  -3  -2    0.19    0.74
   4   3  -2   -0.16    0.63
  -4  -3   1   20.23    2.11
  -4   3   1   18.57    1.93
   4  -3  -1   19.70    1.77
   4  -3  -1   19.25    2.08
   4   3  -1   16.74    2.08
  -4  -3   0   81.32    3.97
   4  -3   0   89.90    3.65
   4  -3   0   83.57    4.04
   4  -3   0   89.05    4.22
   4   3   0   73.40    4.05
   4   3   0   96.92    3.13
  -4  -3  -1    0.35    0.73
  -4   3  -1   -0.01    0.54
   4  -3   1    0.59    0.78
   4  -3   1    0.80    0.63
   4   3   1   -0.20    0.72
   4   3   1    0.12    0.52
  -4  -3  -2   18.51    1.90
  -4   3  -2   14.59    1.66
   4  -3   2   15.92    1.76
   4  -3   2   17.58    2.06
   4   3   2   16.83    2.41
   4   3   2   19.48    1.77
  -4  -3  -3    5.48    1.38
  -4   3  -3    5.07    1.32
   4  -3   3    5.37    1.34
   4  -3   3    3.90    1.39
   4   3   3    5.55    1.63
   4   3   3    6.87    1.35
  -4  -3  -4    0.43    0.81
  -4   3  -4    1.01    0.77
   4  -3   4    1.79    0.88
   4  -3   4    0.31    0.67
   4   3   4    1.68    1.06
   4   3   4    1.87    0.86
  -4  -3  -5    1.71    0.88
  -4   3  -5    1.09    0.80
   4  -3   5    1.06    0.81
   4  -3   5    1.98    0.99
   4   3   5    0.89    0.75
   4   3   5    1.18    0.84
  -4   3  -6   -0.49    0.54
   4  -3   6    0.70    0.77
   4   3   6   -0.03    0.59
   4   3   6    0.86    0.74
  -4  -3  -7    2.68    1.32
  -4   3  -7    1.88    1.07
   4  -3   7    3.60    1.41
   4   3   7    2.39    1.13
  -4  -3  -8    6.27    1.90
  -4   3  -8    5.82    1.65
   4  -3   8    4.75    1.62
   4   3   8    6.12    1.73
  -4  -3  -9    0.79    0.94
  -4   3  -9    0.69    0.94
   4  -3   9    0.15    0.70
   4   3   9    2.00    1.10
  -4  -3 -10    3.16    1.53
  -4   3 -10    5.11    1.67
   4  -3  10    1.60    1.25
   4   3  10    4.78    1.60
  -4  -3 -11    1.39    1.11
  -4   3 -11   -0.25    0.83
   4  -3  11    0.48    0.89
   4   3  11    1.27    1.15
  -4  -3 -12    1.54    1.30
  -4   3 -12    0.40    1.04
   4  -3  12   -0.04    0.99
   4   3  12    0.62    1.24
  -4  -3 -13    0.48    1.03
  -4   3 -13    1.65    1.17
   4  -3  13    0.70    1.10
   4   3  13    1.87    1.40
  -4  -3 -14   11.08    2.87
  -4   3 -14   12.95    3.04
   4  -3  14    9.84    2.70
   4   3  14   12.80    3.09
  -4  -3 -15    0.41    1.68
  -4   3 -15    3.40    1.77
   4  -3  15    0.67    0.98
   4   3  15    1.97    1.63
  -4  -3 -16    0.90    1.88
  -4   3 -16    2.22    1.49
   4  -3  16    1.55    1.31
   4   3  16    1.79    1.68
   4   4 -18   -0.54    1.93
   4   4 -17    0.25    1.41
  -4  -4  16    3.82    1.58
  -4   4  16    2.02    1.15
   4  -4 -16    0.49    1.17
   4   4 -16    2.46    1.65
  -4  -4  15    1.81    1.44
  -4   4  15    1.68    1.20
   4  -4 -15    0.10    0.96
   4   4 -15    1.50    1.46
  -4  -4  14    1.95    1.32
  -4   4  14    0.07    0.72
   4  -4 -14    1.07    1.19
   4   4 -14    1.91    1.30
  -4  -4  13    8.64    2.27
  -4   4  13    9.06    2.13
   4  -4 -13    7.19    2.06
   4   4 -13   10.76    2.69
  -4  -4  12    1.98    1.12
  -4   4  12    0.65    0.78
   4  -4 -12    0.65    0.96
   4   4 -12    0.53    0.93
  -4  -4  11    3.40    1.48
  -4   4  11    2.99    1.17
   4  -4 -11    2.45    1.26
   4   4 -11    2.21    1.41
  -4  -4  10   14.23    2.53
  -4   4  10   14.85    2.28
   4  -4 -10   13.87    2.52
   4   4 -10   16.43    2.76
  -4  -4   9    4.30    1.55
  -4   4   9    2.89    1.14
   4  -4  -9    3.18    1.29
   4   4  -9    3.47    1.53
  -4  -4   8   18.28    2.64
  -4   4   8   20.43    2.22
   4  -4  -8   17.02    2.65
   4   4  -8   18.44    2.30
  -4  -4   7   27.75    2.75
  -4   4   7   33.04    2.74
   4  -4  -7   35.75    3.14
   4   4  -7   34.05    3.05
  -4  -4   6    1.26    1.00
  -4   4   6    2.54    1.10
   4  -4  -6    2.16    1.06
   4   4  -6    2.12    1.13
  -4  -4   5   11.30    2.08
  -4   4   5   10.18    1.83
   4  -4  -5    9.70    2.07
   4   4  -5   12.94    2.24
  -4  -4   4   38.11    3.01
  -4   4   4   35.76    2.78
   4  -4  -4   37.01    3.01
   4   4  -4   42.37    3.23
  -4  -4   3    1.04    0.77
  -4   4   3    1.62    0.88
   4  -4  -3    0.66    0.74
   4   4  -3    1.18    0.92
  -4  -4   2    0.74    0.76
  -4   4   2    1.00    0.69
   4  -4  -2    0.16    0.65
   4  -4  -2    0.15    0.74
   4   4  -2    0.92    0.83
  -4  -4   1   21.96    2.24
  -4   4   1   23.62    2.28
   4  -4  -1   24.83    2.41
   4   4  -1   26.00    2.55
  -4  -4   0   15.65    1.89
  -4   4   0   15.60    1.52
  -4   4   0   11.33    1.88
   4  -4   0   15.31    1.89
   4   4   0   13.79    2.18
  -4  -4  -1    1.38    0.94
  -4   4  -1    1.26    0.71
   4  -4   1    1.78    1.00
   4  -4   1    1.95    1.03
   4   4   1    1.74    0.92
   4   4   1    2.88    0.87
  -4  -4  -2    1.66    0.92
  -4   4  -2    0.53    0.62
   4  -4   2    1.35    0.93
   4  -4   2    1.25    0.83
   4   4   2    1.38    0.97
   4   4   2    1.19    0.72
  -4  -4  -3    7.00    1.67
  -4   4  -3    6.36    1.39
   4  -4   3    6.23    1.47
   4  -4   3    7.19    1.77
   4   4   3    6.03    1.62
   4   4   3    8.44    1.45
  -4  -4  -4   30.10    2.41
  -4   4  -4   25.37    2.32
   4  -4   4   25.13    2.15
   4  -4   4   27.82    2.72
   4   4   4   20.35    2.35
   4   4   4   29.76    2.37
  -4  -4  -5   14.66    1.81
  -4   4  -5   11.40    1.91
   4  -4   5   14.27    1.86
   4  -4   5   11.21    2.19
   4   4   5   12.48    2.35
   4   4   5   14.67    2.05
  -4   4  -6    4.77    1.44
   4  -4   6    5.39    1.65
   4   4   6    7.31    1.93
   4   4   6    5.82    1.49
  -4  -4  -7    0.90    1.03
  -4   4  -7    0.24    0.68
   4  -4   7    0.46    0.68
   4   4   7    0.14    0.77
  -4  -4  -8    3.01    1.34
  -4   4  -8    2.98    1.22
   4  -4   8    2.72    1.30
   4   4   8    2.96    1.22
  -4  -4  -9    8.66    2.30
  -4   4  -9    7.97    2.01
   4  -4   9    8.01    2.22
   4   4   9   10.71    2.18
  -4  -4 -10   10.73    2.58
  -4   4 -10   14.21    2.66
   4  -4  10   12.24    2.72
   4   4  10   13.38    2.53
  -4  -4 -11    0.80    1.10
  -4   4 -11    1.75    1.29
   4  -4  11    0.84    1.14
   4   4  11    1.78    1.27
  -4  -4 -12    0.98    1.15
  -4   4 -12    1.99    1.38
   4  -4  12    1.56    1.17
   4   4  12    0.59    1.18
  -4  -4 -13    0.97    1.58
  -4   4 -13    1.73    1.41
   4  -4  13   -0.45    0.96
   4   4  13    0.89    1.08
  -4  -4 -14    0.79    1.61
  -4   4 -14    0.36    1.17
   4  -4  14   -0.51    0.69
   4   4  14    1.80    1.43
  -4  -4 -15    4.90    2.25
  -4   4 -15    5.52    2.07
   4  -4  15    2.56    1.62
   4   4  15    5.80    2.43
  -4  -4 -16   -0.75    1.58
  -4   4 -16    0.69    1.36
   4   4  16    1.49    1.73
  -4   5  18    1.60    1.22
   4   5 -18   -0.36    1.80
  -4   5  17    1.11    1.16
   4   5 -17    1.10    1.80
  -4  -5  16    0.20    1.34
  -4   5  16   -0.16    0.90
   4  -5 -16    0.35    1.11
   4   5 -16    0.85    1.36
  -4  -5  15    2.06    1.52
  -4   5  15    0.66    1.02
   4  -5 -15    1.32    1.39
   4   5 -15    0.17    1.28
  -4  -5  14    7.73    2.24
  -4   5  14    7.64    2.20
   4  -5 -14    8.56    2.37
   4   5 -14    9.62    2.64
  -4  -5  13    7.88    2.18
  -4   5  13    7.89    2.06
   4  -5 -13    7.34    2.08
   4   5 -13    7.28    2.16
  -4  -5  12    9.47    2.31
  -4   5  12    8.62    2.11
   4  -5 -12   10.88    2.46
   4   5 -12   11.77    2.72
  -4  -5  11    0.46    0.94
  -4   5  11    0.19    0.70
   4  -5 -11    0.07    0.78
   4   5 -11    0.97    1.06
  -4  -5  10    0.96    0.91
  -4   5  10    0.72    0.78
   4  -5 -10    0.06    0.85
   4   5 -10    0.16    0.95
  -4  -5   9   11.06    2.31
  -4   5   9    8.90    1.96
   4  -5  -9   10.94    2.41
   4   5  -9   10.87    2.43
  -4  -5   8    8.41    2.04
  -4   5   8    5.93    1.60
   4  -5  -8    8.21    2.07
   4   5  -8    8.67    2.17
  -4  -5   7    7.58    1.89
  -4   5   7    8.08    1.84
   4  -5  -7    6.54    1.88
   4   5  -7    7.90    1.97
  -4  -5   6   22.54    2.52
  -4   5   6   21.50    2.40
   4  -5  -6   18.19    2.73
   4   5  -6   23.65    2.61
  -4  -5   5   34.47    3.03
  -4   5   5   30.29    2.72
   4  -5  -5   33.21    3.05
   4   5  -5   32.75    2.98
  -4  -5   4    3.84    1.34
  -4   5   4    3.89    1.23
   4  -5  -4    4.24    1.47
   4   5  -4    3.48    1.34
  -4  -5   3    0.36    0.71
  -4   5   3    0.88    0.75
   4  -5  -3    0.34    0.83
   4   5  -3    0.71    0.83
  -4  -5   2    5.34    1.52
  -4   5   2    5.08    1.49
   4  -5  -2    4.73    1.48
   4   5  -2    5.94    1.70
  -4  -5   1   15.59    2.31
  -4   5   1   12.16    2.01
   4  -5  -1   13.34    2.15
   4   5  -1   14.11    2.30
  -4  -5   0    8.55    1.85
  -4   5   0    5.70    1.55
   4  -5   0    6.65    1.64
   4   5   0    6.00    1.68
  -4  -5  -1    1.81    1.12
  -4   5  -1    1.18    0.85
   4  -5   1    2.23    1.11
   4   5   1    1.05    0.83
  -4  -5  -2    1.06    1.00
  -4   5  -2    1.18    0.73
   4  -5   2    1.80    1.04
   4  -5   2    1.17    0.88
   4   5   2    1.26    0.88
  -4  -5  -3    1.39    1.00
  -4   5  -3    0.78    0.70
   4  -5   3    0.20    0.76
   4  -5   3    1.46    0.92
   4   5   3    0.22    0.86
   4   5   3    1.82    0.85
  -4  -5  -4    1.84    1.14
  -4   5  -4    1.08    0.78
   4  -5   4    1.36    0.94
   4  -5   4    1.07    0.85
   4   5   4    1.64    1.00
   4   5   4    1.43    0.91
  -4  -5  -5   -0.17    0.90
  -4   5  -5   -0.13    0.70
   4  -5   5    0.32    0.86
   4  -5   5    0.31    0.75
   4   5   5   -0.10    0.54
   4   5   5    0.07    0.57
  -4   5  -6   23.18    2.38
   4  -5   6   23.88    2.76
   4   5   6   26.12    2.84
   4   5   6   30.88    2.69
  -4   5  -7    9.24    1.97
   4  -5   7    8.23    2.15
   4   5   7    7.59    1.85
  -4  -5  -8   14.48    2.73
  -4   5  -8   23.50    2.63
   4  -5   8   15.66    2.83
   4   5   8   20.76    2.48
  -4  -5  -9    0.82    1.03
  -4   5  -9    1.54    1.13
   4  -5   9    1.26    0.98
   4   5   9    1.18    1.07
  -4  -5 -10    1.14    1.23
  -4   5 -10    1.29    1.04
   4  -5  10    1.30    1.02
   4   5  10    0.85    0.97
  -4  -5 -11    7.54    2.31
  -4   5 -11    8.23    2.17
   4  -5  11    6.64    2.19
   4   5  11    8.94    2.32
  -4  -5 -12    0.51    1.49
  -4   5 -12    0.21    1.21
   4  -5  12    0.87    1.08
   4   5  12    1.33    1.10
  -4  -5 -13    0.10    1.08
  -4   5 -13    0.41    1.03
   4  -5  13    0.24    1.01
   4   5  13    0.87    1.30
  -4  -5 -14    2.25    1.81
  -4   5 -14    0.22    1.31
   4  -5  14    0.14    0.98
   4   5  14    0.50    1.32
  -4  -5 -15    2.81    2.06
  -4   5 -15    2.84    1.67
   4  -5  15    2.41    1.36
   4   5  15    1.02    1.63
  -4   5 -16    1.44    1.55
  -4   6  18    1.55    1.44
  -4   6  17   -0.02    1.00
   4   6 -17    0.90    1.69
  -4  -6  16    1.67    1.57
  -4   6  16   -0.49    0.99
   4  -6 -16   -0.17    1.14
   4   6 -16    0.89    1.69
  -4  -6  15    0.75    1.25
  -4   6  15    0.56    0.97
   4  -6 -15   -1.00    0.99
   4   6 -15   -0.06    1.17
  -4  -6  14    0.98    1.27
  -4   6  14    0.09    0.80
   4  -6 -14    0.69    1.18
   4   6 -14    1.03    1.38
  -4  -6  13    3.14    1.53
  -4   6  13    1.25    1.10
   4  -6 -13    2.03    1.31
   4   6 -13    4.10    1.81
  -4  -6  12    2.72    1.38
  -4   6  12    2.01    1.15
   4  -6 -12    1.41    1.16
   4   6 -12    1.52    1.25
  -4  -6  11    4.88    1.71
  -4   6  11    2.54    1.18
   4  -6 -11    3.36    1.48
   4   6 -11    3.86    1.63
  -4  -6  10    3.19    1.42
  -4   6  10    1.13    0.87
   4  -6 -10    1.39    1.08
   4   6 -10    1.52    1.17
  -4  -6   9    7.01    2.04
  -4   6   9    5.17    1.61
   4  -6  -9    5.19    1.67
   4   6  -9    5.70    1.85
  -4  -6   8    2.15    1.13
  -4   6   8   -0.13    0.58
   4  -6  -8    0.39    0.86
   4   6  -8    0.15    0.82
  -4  -6   7    1.26    0.88
  -4   6   7    0.08    0.54
   4  -6  -7    1.12    0.97
   4   6  -7    0.24    0.79
  -4  -6   6    1.07    0.90
  -4   6   6    0.72    0.79
   4  -6  -6    0.17    0.84
   4   6  -6    0.63    0.83
  -4  -6   5   12.24    2.38
  -4   6   5   14.69    2.36
   4  -6  -5   15.20    2.57
   4   6  -5   17.98    2.76
  -4  -6   4   14.25    2.45
  -4   6   4   12.40    2.18
   4  -6  -4   11.23    2.26
   4   6  -4   16.55    2.62
  -4  -6   3    7.24    1.85
  -4   6   3    7.35    1.82
   4  -6  -3    6.32    1.81
   4   6  -3    9.36    2.11
  -4  -6   2    5.99    1.67
  -4   6   2    6.37    1.74
   4  -6  -2    6.39    1.79
   4   6  -2    6.66    1.85
  -4  -6   1   51.21    3.64
  -4   6   1   48.57    3.55
   4  -6  -1   44.14    3.38
   4   6  -1   54.97    3.88
  -4  -6   0    0.00    0.69
  -4   6   0   -0.18    0.46
   4  -6   0    0.35    0.73
   4   6   0   -0.09    0.75
  -4  -6  -1   99.28    4.92
  -4   6  -1   78.14    4.61
   4  -6   1   78.51    4.33
   4   6   1   82.00    4.72
  -4  -6  -2    9.36    2.02
   4  -6   2    7.92    1.76
   4   6   2    9.60    2.22
  -4  -6  -3    0.36    0.79
   4  -6   3    1.08    0.87
   4  -6   3    0.65    0.71
   4   6   3    1.19    0.93
  -4  -6  -4    0.40    0.83
   4  -6   4    0.65    0.83
   4  -6   4    0.44    0.75
   4   6   4    0.55    0.78
  -4  -6  -5    7.88    1.83
   4  -6   5    5.95    1.58
   4  -6   5    5.64    1.83
   4   6   5    6.31    1.77
   4   6   5    7.26    1.62
  -4   6  -6    5.88    1.66
   4  -6   6    4.65    1.67
   4   6   6    7.33    2.02
   4   6   6    4.49    1.47
  -4   6  -7    4.57    1.39
   4  -6   7    2.13    1.25
   4   6   7    4.27    1.48
   4   6   7    4.68    1.59
  -4  -6  -8    0.57    1.21
  -4   6  -8    1.35    0.90
   4  -6   8    1.30    1.13
   4   6   8    0.59    0.87
  -4  -6  -9    0.87    1.17
  -4   6  -9    1.88    1.28
   4  -6   9    1.02    1.13
   4   6   9    1.09    1.07
  -4  -6 -10    5.28    2.03
  -4   6 -10    4.32    1.67
   4  -6  10    3.46    1.58
   4   6  10    4.68    1.84
  -4  -6 -11    0.54    1.24
  -4   6 -11    0.97    1.19
   4  -6  11    0.43    0.96
   4   6  11    0.94    1.24
  -4  -6 -12    3.70    1.97
  -4   6 -12    7.41    2.22
   4  -6  12    5.45    2.21
   4   6  12    5.32    2.01
  -4  -6 -13    0.27    1.50
  -4   6 -13    3.10    1.66
   4  -6  13    0.74    1.05
   4   6  13    2.32    1.64
  -4  -6 -14    1.41    1.64
  -4   6 -14    1.25    1.41
   4  -6  14    1.12    1.27
   4   6  14    2.08    1.58
  -4  -6 -15    2.35    2.07
  -4   6 -15    3.91    1.73
   4   6  15    2.64    1.75
  -4   7  17    2.07    1.39
  -4   7  16    1.42    1.34
   4  -7 -16    0.41    1.09
   4   7 -16    2.99    2.06
  -4  -7  15    2.22    1.57
  -4   7  15    2.73    1.66
   4  -7 -15    1.73    1.43
   4   7 -15    2.88    2.00
  -4  -7  14    4.06    1.89
  -4   7  14    3.70    1.62
   4  -7 -14    2.71    1.49
   4   7 -14    3.24    2.05
  -4  -7  13    0.95    1.23
  -4   7  13    1.28    1.05
   4  -7 -13    0.46    1.04
   4   7 -13    0.12    1.04
  -4  -7  12    1.83    1.38
  -4   7  12    2.77    1.29
   4  -7 -12    1.82    1.29
   4   7 -12    1.80    1.26
  -4  -7  11    2.35    1.39
  -4   7  11    0.44    0.74
   4  -7 -11    0.03    0.87
   4   7 -11    1.62    1.22
  -4  -7  10    5.42    2.07
  -4   7  10    6.66    1.98
   4  -7 -10    5.90    1.97
   4   7 -10    7.22    2.09
  -4  -7   9    1.48    1.24
  -4   7   9   -0.08    0.50
   4  -7  -9    0.35    0.97
   4   7  -9   -0.45    0.77
  -4  -7   8    8.83    2.27
  -4   7   8   11.25    2.33
   4  -7  -8    8.02    2.19
   4   7  -8    6.25    1.95
  -4  -7   7    1.21    1.07
  -4   7   7   -0.33    0.63
   4  -7  -7    0.63    0.94
   4   7  -7    0.76    0.91
  -4  -7   6    4.81    1.67
  -4   7   6    3.38    1.51
   4  -7  -6    4.73    1.69
   4   7  -6    4.83    1.71
  -4  -7   5   21.92    2.63
  -4   7   5   21.87    2.67
   4  -7  -5   20.96    3.04
   4   7  -5   20.87    3.05
  -4  -7   4   41.63    3.55
  -4   7   4   40.16    3.47
   4  -7  -4   41.37    3.55
   4   7  -4   47.30    3.79
  -4  -7   3   26.83    2.84
  -4   7   3   24.48    2.70
   4  -7  -3   23.68    2.71
   4   7  -3   24.55    2.73
  -4  -7   2   15.77    2.61
  -4   7   2   17.19    2.62
   4  -7  -2   15.25    2.52
   4   7  -2   15.92    2.68
  -4  -7   1    2.04    1.14
  -4   7   1    0.60    0.71
   4  -7  -1    1.54    1.07
   4   7  -1    0.77    0.88
  -4  -7   0    0.04    0.78
  -4   7   0    0.90    0.66
   4  -7   0    0.49    0.87
   4   7   0   -0.20    0.72
  -4  -7  -1    5.21    1.59
  -4   7  -1    3.40    1.38
   4  -7   1    5.22    1.60
   4   7   1    6.24    1.79
  -4  -7  -2   -0.30    0.86
  -4   7  -2    0.55    0.77
   4  -7   2    0.80    0.93
   4   7   2    1.17    1.06
  -4  -7  -3   11.96    2.26
   4  -7   3    9.98    2.02
   4   7   3    9.57    2.15
  -4  -7  -4    5.62    1.73
   4  -7   4    8.35    1.84
   4  -7   4    5.52    1.81
   4   7   4    7.98    2.13
  -4  -7  -5    2.86    1.25
   4  -7   5    3.29    1.24
   4  -7   5    2.02    1.28
   4   7   5    2.82    1.28
   4  -7   6   13.66    2.80
   4   7   6   21.00    3.13
   4  -7   7    0.95    0.98
   4   7   7    1.31    0.97
  -4  -7  -8    0.44    1.18
   4  -7   8    1.00    1.06
   4   7   8    0.89    1.05
  -4  -7  -9    1.04    1.28
   4  -7   9    0.93    1.18
   4   7   9    1.86    1.19
  -4  -7 -10    3.97    1.85
   4  -7  10    1.89    1.31
   4   7  10    5.23    1.90
  -4  -7 -11    1.26    1.40
   4  -7  11   -1.08    0.86
   4   7  11    0.58    1.13
  -4  -7 -12    3.44    1.88
  -4   7 -12    3.22    1.63
   4  -7  12    3.24    1.75
   4   7  12    5.14    1.97
  -4  -7 -13    0.67    1.68
  -4   7 -13    0.25    1.26
   4  -7  13    0.19    0.94
   4   7  13    1.16    1.55
  -4  -7 -14    0.43    1.72
  -4   7 -14   -0.07    1.26
   4  -7  14    0.12    1.24
   4   7  14    1.11    1.61
  -4   7 -15    1.23    1.49
  -4   8  16    0.46    1.03
   4  -8 -16    0.17    1.22
  -4  -8  15    1.74    1.71
  -4   8  15    0.74    0.89
   4  -8 -15   -0.06    1.19
   4   8 -15    1.62    1.26
  -4  -8  14    0.14    1.55
  -4   8  14    0.17    0.92
   4  -8 -14    0.42    1.11
   4   8 -14    0.78    1.21
  -4  -8  13    1.94    1.52
  -4   8  13   -0.26    0.80
   4  -8 -13    1.15    1.30
   4   8 -13    1.40    1.22
  -4  -8  12    5.74    2.13
  -4   8  12    3.89    1.67
   4  -8 -12    6.91    2.20
   4   8 -12    3.41    1.68
  -4  -8  11    1.61    1.39
  -4   8  11    0.34    0.77
   4  -8 -11    0.73    1.09
   4   8 -11    0.18    0.95
  -4  -8  10    7.34    2.30
  -4   8  10    5.57    1.93
   4  -8 -10    5.64    1.93
   4   8 -10    9.72    2.51
  -4  -8   9    0.48    1.15
  -4   8   9    0.02    0.64
   4  -8  -9    0.41    0.81
   4   8  -9    0.98    1.11
  -4  -8   8   24.33    3.55
  -4   8   8   24.49    2.95
   4  -8  -8   27.77    3.21
   4   8  -8   25.85    3.64
  -4  -8   7    1.19    1.03
  -4   8   7    2.51    1.28
   4  -8  -7    2.50    1.27
   4   8  -7    2.32    1.34
  -4  -8   6    3.93    1.67
  -4   8   6    1.32    1.00
   4  -8  -6    1.48    1.20
   4   8  -6    1.30    1.06
  -4  -8   5   19.56    3.09
  -4   8   5   23.33    2.83
   4  -8  -5   20.14    3.10
   4   8  -5   20.41    3.14
  -4  -8   4    2.02    1.15
  -4   8   4    1.18    0.97
   4  -8  -4    1.70    1.09
   4   8  -4    1.27    1.14
  -4  -8   3    3.89    1.62
  -4   8   3    3.39    1.43
   4  -8  -3    3.09    1.43
   4   8  -3    3.53    1.50
  -4  -8   2   -0.55    0.72
  -4   8   2    0.40    0.63
   4  -8  -2    1.21    0.99
   4   8  -2   -0.47    0.66
  -4  -8   1    1.43    1.09
  -4   8   1    0.57    0.75
   4  -8  -1    2.04    1.25
   4   8  -1    1.05    1.10
  -4  -8   0    0.83    0.92
  -4   8   0    0.88    0.79
   4  -8   0    1.31    0.99
   4   8   0   -0.03    0.87
  -4  -8  -1   11.40    2.38
  -4   8  -1    9.24    2.27
   4  -8   1    9.11    2.16
   4   8   1    9.66    2.33
  -4  -8  -2    2.13    1.32
  -4   8  -2    1.76    1.10
   4  -8   2    5.69    1.73
   4   8   2    3.06    1.48
  -4  -8  -3    0.88    1.07
  -4   8  -3    0.84    0.90
   4  -8   3    2.21    1.21
   4   8   3    1.24    1.13
  -4  -8  -4   12.33    2.40
  -4   8  -4    8.03    2.29
   4  -8   4   11.19    2.19
   4   8   4   10.39    2.38
  -4  -8  -5    1.02    1.11
   4  -8   5    1.18    0.95
   4   8   5   -0.67    0.74
   4  -8   6    1.48    1.25
   4   8   6    2.08    1.30
   4  -8   7    8.96    2.55
   4   8   7    8.08    2.24
  -4  -8  -8    6.17    2.13
   4  -8   8    4.66    1.96
  -4  -8  -9    0.86    1.31
   4  -8   9    1.14    0.92
  -4  -8 -10    4.54    1.91
   4  -8  10    2.55    1.51
  -4  -8 -11    2.22    1.65
   4  -8  11    1.48    1.10
   4   8  11    0.66    1.26
  -4  -8 -12    1.46    1.65
   4  -8  12    0.90    1.35
   4   8  12    1.64    1.38
  -4  -8 -13    1.94    2.00
   4  -8  13    1.13    1.20
   4   8  13    3.18    1.88
  -4  -8 -14   -0.94    1.94
   4   8  14    0.17    1.75
  -4  -9  15    0.86    2.06
   4  -9 -15    0.43    1.20
  -4  -9  14    2.37    1.87
  -4   9  14    0.73    0.89
   4  -9 -14   -0.40    0.91
   4   9 -14    1.91    1.63
  -4  -9  13    0.97    1.61
  -4   9  13    1.30    1.07
   4  -9 -13    0.27    1.18
   4   9 -13    1.78    1.33
  -4  -9  12    1.13    1.35
  -4   9  12    0.57    0.95
   4  -9 -12    0.74    1.19
   4   9 -12    0.60    1.20
  -4  -9  11    0.86    1.46
  -4   9  11    0.51    0.86
   4  -9 -11    0.89    1.18
   4   9 -11    0.65    1.07
  -4  -9  10    0.12    1.22
  -4   9  10    1.65    1.17
   4  -9 -10    1.14    1.16
   4   9 -10    0.60    1.12
  -4  -9   9    0.55    1.24
  -4   9   9    0.13    0.72
   4  -9  -9    0.12    0.76
   4   9  -9    0.08    0.99
  -4  -9   8    5.14    1.94
  -4   9   8    2.35    1.15
   4  -9  -8    2.65    1.43
   4   9  -8    2.19    1.43
  -4  -9   7    4.67    1.95
  -4   9   7    5.21    1.81
   4  -9  -7    5.18    1.87
   4   9  -7    8.15    2.30
  -4  -9   6    0.44    1.08
  -4   9   6    0.78    1.02
   4  -9  -6    1.05    1.01
   4   9  -6   -0.25    0.82
  -4  -9   5   26.18    3.10
  -4   9   5   29.61    3.36
   4  -9  -5   24.30    3.02
   4   9  -5   25.54    3.07
  -4  -9   4    1.11    1.14
  -4   9   4    0.75    0.98
   4  -9  -4    2.39    1.36
   4   9  -4    1.99    1.38
  -4  -9   3   14.66    2.86
  -4   9   3   14.12    2.74
   4  -9  -3   14.23    2.86
   4   9  -3   16.89    3.00
  -4  -9   2   -0.01    1.01
  -4   9   2    1.08    0.97
   4  -9  -2    1.86    1.16
   4   9  -2   -0.15    0.83
  -4  -9   1    9.02    2.35
  -4   9   1    8.68    2.22
   4  -9  -1    9.89    2.41
   4   9  -1   11.14    2.58
  -4  -9   0    2.75    1.39
  -4   9   0    1.93    1.36
   4  -9   0    2.86    1.34
   4   9   0    2.61    1.37
  -4  -9  -1    4.73    1.83
  -4   9  -1    3.00    1.53
   4  -9   1    3.72    1.57
   4   9   1    4.31    1.68
  -4  -9  -2   10.92    2.46
  -4   9  -2   12.89    2.74
   4  -9   2   12.65    2.47
   4   9   2   13.36    2.74
  -4  -9  -3    7.52    2.11
  -4   9  -3    6.54    2.17
   4  -9   3    5.75    1.81
   4   9   3    8.94    2.29
  -4  -9  -4    1.50    1.20
  -4   9  -4    2.39    1.35
   4  -9   4    2.22    1.25
   4   9   4    0.65    1.07
  -4  -9  -5    1.17    1.12
  -4   9  -5   -0.23    0.84
   4   9   5    0.69    1.07
   4   9   6    0.62    1.08
   4  -9   7    0.55    0.92
   4   9   7    0.38    0.96
  -4  -9  -8    0.16    1.30
   4  -9   8    0.11    1.09
  -4  -9  -9    1.45    1.65
   4  -9   9    1.25    1.25
  -4  -9 -10   -0.16    1.26
   4  -9  10    0.75    0.99
  -4  -9 -11   -0.06    1.72
   4  -9  11    1.92    1.30
  -4  -9 -12    1.56    1.79
   4  -9  12    1.86    1.50
  -4  -9 -13    2.40    2.15
  -4 -10  14    2.14    2.20
   4 -10 -14    0.62    1.37
  -4 -10  13    2.41    2.07
  -4  10  13    1.63    1.35
   4 -10 -13    0.25    1.26
   4  10 -13    0.47    1.25
  -4 -10  12    1.56    1.78
  -4  10  12    0.06    0.78
   4 -10 -12    0.43    1.09
   4  10 -12    1.22    1.35
  -4 -10  11    0.07    1.41
  -4  10  11    1.22    1.14
   4 -10 -11    0.45    1.15
   4  10 -11    0.94    1.26
  -4 -10  10    0.32    1.56
  -4  10  10    1.54    1.25
   4 -10 -10    0.78    1.19
   4  10 -10    1.53    1.47
  -4 -10   9    1.95    1.61
  -4  10   9    4.31    1.81
   4 -10  -9    4.21    1.82
   4  10  -9    5.36    2.08
  -4 -10   8    2.00    1.70
  -4  10   8    1.91    1.30
   4 -10  -8    3.28    1.51
   4  10  -8    2.33    1.43
  -4 -10   7    1.90    1.55
  -4  10   7    1.94    1.28
   4 -10  -7    2.86    1.49
   4  10  -7    1.32    1.34
  -4 -10   6    1.59    1.44
  -4  10   6    0.36    0.78
   4 -10  -6    0.41    1.11
   4  10  -6    0.72    1.18
  -4 -10   5    0.10    1.03
  -4  10   5    1.32    1.07
   4 -10  -5    2.35    1.35
   4  10  -5    0.22    1.06
  -4 -10   4    8.99    2.49
  -4  10   4    8.05    2.38
   4 -10  -4    7.49    2.31
   4  10  -4    8.06    2.28
  -4 -10   3   -0.05    0.95
  -4  10   3    0.44    0.73
   4 -10  -3    0.94    1.27
   4  10  -3    0.05    0.94
  -4 -10   2   15.89    3.06
  -4  10   2   14.00    2.90
   4 -10  -2   12.71    2.81
   4  10  -2   11.71    2.68
  -4 -10   1    5.54    1.98
  -4  10   1    5.08    1.85
   4 -10  -1    5.34    1.90
   4  10  -1    3.71    1.60
  -4 -10   0    5.55    1.89
  -4  10   0    5.81    1.98
   4 -10   0    6.28    2.05
   4  10   0    5.99    2.03
  -4 -10  -1   12.02    2.68
  -4  10  -1    6.80    2.28
   4 -10   1    8.80    2.27
   4  10   1    7.60    2.25
  -4 -10  -2    0.14    1.09
  -4  10  -2    0.48    1.03
   4 -10   2    1.07    1.19
   4  10   2    0.85    1.07
  -4 -10  -3    2.15    1.44
  -4  10  -3    2.97    1.66
   4 -10   3    0.93    1.15
   4  10   3    2.79    1.60
  -4 -10  -4   10.73    2.51
  -4  10  -4   13.04    3.06
   4 -10   4   10.14    2.45
   4  10   4   14.02    2.87
  -4 -10  -5    3.16    1.46
  -4  10  -5    0.60    1.02
   4  10   5    1.13    1.15
  -4  10  -6    5.05    2.18
   4  10   6    6.07    2.03
  -4  10  -7    0.93    1.47
   4  10   7    1.79    1.31
  -4 -10  -8    1.55    1.66
  -4 -10  -9    0.45    1.54
   4 -10   9    0.82    1.07
  -4 -10 -10    2.34    1.75
   4 -10  10    2.17    1.64
  -4 -11  12    0.87    2.03
  -4 -11  11    7.49    2.85
  -4  11  11    8.46    2.57
   4 -11 -11    7.21    2.34
   4  11 -11    7.65    2.46
  -4 -11  10    0.77    1.70
  -4  11  10    0.88    1.14
   4 -11 -10    2.03    1.48
   4  11 -10    0.27    1.12
  -4 -11   9    2.44    1.88
  -4  11   9    2.01    1.31
   4 -11  -9    1.31    1.20
   4  11  -9    1.57    1.42
  -4 -11   8    3.14    1.99
  -4  11   8    2.07    1.16
   4 -11  -8    3.56    1.75
   4  11  -8    5.40    2.15
  -4 -11   7    1.24    1.69
  -4  11   7    2.54    1.39
   4 -11  -7    1.70    1.17
   4  11  -7    2.79    1.65
  -4 -11   6    0.93    1.70
  -4  11   6   -0.30    0.72
   4 -11  -6    0.49    1.18
   4  11  -6    0.01    1.03
  -4 -11   5   -0.21    0.86
  -4  11   5    0.09    0.83
   4 -11  -5    1.01    1.44
   4  11  -5   -0.13    1.05
  -4 -11   4   -0.09    0.93
  -4  11   4    0.43    1.17
   4 -11  -4    0.48    1.28
   4  11  -4    1.93    1.38
  -4 -11   3    0.57    1.10
  -4  11   3    0.07    1.04
   4 -11  -3    2.35    1.36
   4  11  -3    1.10    1.16
  -4 -11   2   -0.55    0.86
  -4  11   2    0.45    1.12
   4 -11  -2    1.10    1.22
   4  11  -2    1.92    1.38
  -4 -11   1    0.18    1.10
  -4  11   1    0.96    1.35
   4 -11  -1    2.14    1.54
   4  11  -1    0.14    1.06
  -4 -11   0   -0.93    0.80
  -4  11   0    0.02    1.04
   4 -11   0    1.85    1.34
   4  11   0    0.90    1.21
  -4 -11  -1    4.17    1.86
  -4  11  -1    2.71    1.51
   4 -11   1    4.19    1.74
   4  11   1    3.99    1.68
  -4 -11  -2    3.07    1.59
  -4  11  -2    2.71    1.57
   4 -11   2    2.87    1.65
   4  11   2    3.49    1.72
  -4 -11  -3    3.32    1.66
  -4  11  -3    2.59    1.77
   4 -11   3    3.73    1.84
   4  11   3    3.39    1.56
  -4 -11  -4    0.51    1.17
  -4  11  -4    0.22    1.26
   4 -11   4    1.10    1.27
   4  11   4    0.28    1.08
  -4 -11  -5    3.43    1.65
  -4  11  -5    3.14    1.83
   4  11   5    3.97    1.78
  -4  11  -6    2.26    1.70
   4  11   6    3.15    1.60
  -4  11  -7    0.62    1.41
  -4  11  -8    0.58    1.45
  -4  11  -9    0.77    1.63
   4  12 -10    1.56    1.50
  -4 -12   9   -0.03    1.69
   4  12  -9    0.47    1.31
  -4 -12   8   -0.74    1.41
  -4  12   8    1.64    1.19
   4 -12  -8    0.73    1.14
   4  12  -8    0.13    1.27
  -4 -12   7    1.99    1.88
  -4  12   7    0.05    0.86
   4 -12  -7    1.69    1.48
   4  12  -7    2.35    1.53
  -4 -12   6    1.66    1.83
  -4  12   6    2.47    1.86
   4 -12  -6    2.84    1.76
   4  12  -6    1.76    1.51
  -4 -12   5    2.85    1.69
  -4  12   5    2.19    1.79
   4 -12  -5    2.49    1.75
   4  12  -5    1.45    1.55
  -4 -12   4    6.43    2.36
  -4  12   4    6.93    2.50
   4 -12  -4    6.57    2.46
   4  12  -4    9.65    2.58
  -4 -12   3    5.35    2.11
  -4  12   3    4.45    2.28
   4 -12  -3    4.92    2.04
   4  12  -3    6.73    2.33
  -4 -12   2    4.41    1.95
  -4  12   2    2.14    1.58
   4 -12  -2    5.19    2.19
   4  12  -2    2.91    1.83
  -4 -12   1   -0.44    0.92
  -4  12   1    0.89    1.41
   4 -12  -1    0.82    1.52
   4  12  -1   -0.03    1.26
  -4 -12   0    1.03    1.02
  -4  12   0    1.21    1.38
   4 -12   0   -0.47    1.22
   4  12   0    1.75    1.40
  -4 -12  -1    4.72    1.88
  -4  12  -1    2.80    1.76
   4 -12   1    2.08    1.67
   4  12   1    3.40    1.80
  -4 -12  -2    2.10    1.34
  -4  12  -2    1.85    1.31
   4 -12   2   -0.28    1.40
  -4 -12  -3    2.13    1.42
  -4  12  -3    1.39    1.47
   4 -12   3    2.55    1.83
  -4 -12  -4    2.33    1.37
  -4  12  -4    2.14    1.62
   4 -12   4    1.19    1.66
  -4  12  -5    1.93    1.74
  -4  12  -6    2.82    1.60
   4  13  -8    2.14    1.97
   4  13  -7    3.85    2.01
   4  13  -6    2.52    1.68
   4  13  -5    0.15    1.33
  -4 -13   4    1.17    1.35
  -4  13   4    0.38    1.55
   4 -13  -4    2.34    1.96
   4  13  -4    1.19    1.35
  -4 -13   3    0.44    1.29
  -4  13   3    0.77    1.68
   4 -13  -3    2.13    1.64
  -4 -13   2    1.27    1.47
  -4  13   2    1.04    1.82
   4 -13  -2    4.91    2.28
  -4 -13   1    0.75    1.19
  -4  13   1    1.13    1.54
   4 -13  -1    0.47    1.74
  -4 -13   0    3.11    1.58
  -4  13   0    2.24    1.77
   4 -13   0    5.25    2.34
  -4 -13  -1    0.59    1.16
  -4  13  -1    0.70    1.63
   4 -13   1    0.34    1.75
  -4 -13  -2    4.51    1.85
  -4  13  -2    4.00    2.11
   4 -13   2    3.42    2.16
  -4 -13  -3    1.76    1.30
   4 -13   3    1.03    1.79
  -4 -13  -4    1.66    1.24
   4 -13   4    1.47    1.98
  -5   0  17    3.62    1.82
  -5   0  16    1.56    1.50
  -5   0  15    4.24    1.82
   5   0 -15    5.87    2.07
  -5   0  14    0.76    1.13
   5   0 -14    0.89    1.24
  -5   0  13    4.84    1.85
   5   0 -13    5.08    1.94
  -5   0  12    0.39    0.97
   5   0 -12    1.95    1.18
  -5   0  11    6.32    1.97
   5   0 -11    8.62    2.15
  -5   0  10    0.29    0.95
   5   0 -10    1.18    0.91
  -5   0   9    0.87    0.94
   5   0  -9    1.93    1.11
   5   0  -8    0.23    0.78
   5   0  -7   11.17    2.11
   5   0  -6    0.01    0.82
   5   0  -5   38.79    3.03
   5   0  -4    0.36    0.85
  -5   0   3    2.68    0.85
   5   0  -3    3.59    1.36
  -5   0   2   -0.15    0.38
   5   0  -2    0.77    0.86
  -5   0   1   19.85    2.15
   5   0  -1   18.47    2.17
   5   0  -1   21.95    2.02
  -5   0   0    1.13    0.95
   5   0   0   -0.11    0.77
   5   0   0    0.14    0.60
  -5   0  -1   49.45    3.24
   5   0   1   48.88    3.50
   5   0   1   56.28    3.33
  -5   0  -2    0.32    0.75
   5   0   2   -0.08    0.91
   5   0   2    0.57    0.73
  -5   0  -3   51.84    3.19
   5   0   3   51.59    3.76
   5   0   3   47.91    3.29
   5   0   4    1.09    0.87
  -5   0  -5    2.42    1.19
   5   0   5    4.37    1.58
  -5   0  -6    0.34    0.76
   5   0   6   -0.27    0.96
  -5   0  -7   17.53    2.91
   5   0   7   16.93    2.69
  -5   0  -8    0.56    0.91
   5   0   8    1.17    1.15
  -5   0  -9    0.83    0.96
   5   0   9    3.16    1.57
  -5   0 -10    0.88    1.12
   5   0  10    1.77    1.16
  -5   0 -11    1.79    1.22
   5   0  11    0.44    1.09
  -5   0 -12    1.16    1.18
   5   0  12   -0.10    1.12
  -5   0 -13   12.36    3.02
   5   0  13   11.75    3.00
  -5   0 -14   -0.18    0.92
   5   0  14    0.77    1.65
   5   0  15    1.80    1.92
  -5  -1  17    1.67    1.66
  -5   1  17    2.25    1.71
   5   1 -17    1.90    1.71
  -5  -1  16    1.66    1.53
  -5   1  16    1.29    1.36
   5   1 -16    0.85    1.69
  -5  -1  15    2.82    1.42
  -5   1  15    3.79    1.67
   5   1 -15    2.53    1.65
  -5  -1  14    8.31    2.29
  -5   1  14    9.09    2.45
   5   1 -14   11.52    2.75
  -5  -1  13    0.89    1.09
   5   1 -13    1.52    1.37
  -5  -1  12    3.16    1.48
   5  -1 -12    3.76    1.57
   5  -1 -12    2.43    1.27
   5   1 -12    2.09    1.39
  -5  -1  11   12.59    2.63
   5  -1 -11   13.99    2.45
   5  -1 -11    9.04    2.28
   5   1 -11   11.99    2.51
  -5  -1  10    1.02    1.03
   5  -1 -10    0.42    0.88
   5  -1 -10   -0.15    0.80
   5   1 -10    1.55    1.02
  -5  -1   9    0.54    0.90
   5  -1  -9    0.46    0.83
   5  -1  -9    0.68    0.79
   5   1  -9    0.87    0.93
  -5  -1   8   12.96    2.44
   5  -1  -8   14.26    2.22
   5  -1  -8   19.17    2.94
   5   1  -8   17.52    2.62
  -5  -1   7    1.15    0.89
   5  -1  -7    1.90    1.14
   5  -1  -7    1.79    1.12
   5   1  -7    1.62    1.08
  -5  -1   6    0.43    0.73
   5  -1  -6    0.07    0.76
   5  -1  -6    0.46    0.95
   5   1  -6    0.41    0.84
  -5  -1   5   -0.14    0.62
  -5   1   5    0.08    0.45
   5  -1  -5    0.66    0.82
   5  -1  -5    0.97    0.94
   5   1  -5    0.26    0.86
  -5  -1   4   -0.03    0.56
  -5   1   4    0.49    0.50
   5  -1  -4    0.43    0.77
   5  -1  -4    0.97    1.00
   5   1  -4    0.22    0.82
  -5  -1   3    1.46    0.96
  -5   1   3    1.35    0.76
   5  -1  -3    2.41    1.15
   5  -1  -3    2.92    1.27
   5   1  -3    3.15    1.34
  -5  -1   2   18.99    2.16
  -5   1   2   18.32    1.83
   5  -1  -2   20.34    2.26
   5  -1  -2   20.26    2.31
   5   1  -2   19.08    2.56
  -5  -1   1    0.92    0.68
   5  -1  -1    0.47    0.90
   5  -1  -1    0.58    0.83
   5   1  -1    0.78    0.93
   5   1  -1    0.00    0.58
  -5  -1   0    5.94    1.62
   5  -1   0    7.81    1.81
   5  -1   0    5.82    1.66
   5  -1   0    7.38    1.61
   5   1   0    5.83    1.67
   5   1   0    6.40    1.35
  -5  -1  -1   -0.19    0.75
   5  -1   1    0.73    0.91
   5  -1   1   -0.05    0.86
   5  -1   1    0.43    0.70
   5   1   1    0.52    0.94
   5   1   1    0.38    0.65
  -5  -1  -2   63.46    3.62
   5  -1   2   60.61    3.84
   5  -1   2   65.42    3.73
   5  -1   2   56.70    3.59
   5   1   2   61.89    4.08
   5   1   2   70.91    3.72
  -5  -1  -3    7.13    1.60
   5  -1   3    6.31    1.77
   5  -1   3    6.00    1.61
   5   1   3    7.83    1.95
   5   1   3    7.46    1.68
  -5   1  -4    1.12    0.87
   5  -1   4    1.03    0.81
   5   1   4    0.37    0.93
   5   1   4    1.19    0.93
  -5   1  -5   10.22    2.17
   5  -1   5    9.40    2.03
   5   1   5   12.57    2.25
  -5  -1  -6   15.10    2.63
  -5   1  -6   16.57    2.71
   5  -1   6   16.30    2.62
   5   1   6   17.92    2.65
  -5  -1  -7    1.31    1.01
  -5   1  -7    2.47    1.23
   5  -1   7    3.11    1.40
   5   1   7    2.45    1.32
  -5  -1  -8    0.54    0.89
  -5   1  -8   -0.27    0.80
   5  -1   8    0.53    1.02
   5   1   8    2.30    1.30
  -5  -1  -9    9.69    2.43
  -5   1  -9   11.12    2.58
   5  -1   9    7.87    2.16
   5   1   9   12.74    2.58
  -5  -1 -10    0.79    1.10
  -5   1 -10    0.96    0.95
   5  -1  10    2.24    1.37
   5   1  10    0.92    1.22
  -5  -1 -11   -0.39    0.87
  -5   1 -11    1.59    1.24
   5  -1  11    0.52    1.35
   5   1  11    1.29    1.25
  -5  -1 -12    7.39    2.18
  -5   1 -12    8.73    2.56
   5  -1  12   10.57    2.80
   5   1  12   10.32    2.79
  -5  -1 -13    1.53    1.26
  -5   1 -13    0.56    1.06
   5  -1  13    2.23    1.76
   5   1  13    1.64    1.68
  -5  -1 -14    1.13    1.32
  -5   1 -14    0.61    1.18
   5  -1  14    0.07    1.65
   5   1  14    0.90    1.60
   5   1  15    2.73    2.14
   5   2 -18    2.34    2.06
  -5  -2  17    2.08    1.66
  -5   2  17    1.58    1.60
   5   2 -17   -0.48    1.42
  -5  -2  16    5.14    1.97
  -5   2  16    3.72    1.96
   5   2 -16    6.72    2.50
  -5  -2  15    3.39    1.70
   5  -2 -15    2.41    1.51
   5   2 -15   -0.01    1.31
  -5  -2  14    1.79    1.29
   5  -2 -14    0.31    0.97
   5   2 -14    0.94    1.25
  -5  -2  13    1.77    1.38
   5  -2 -13    1.55    1.23
   5   2 -13    4.20    1.91
  -5  -2  12    0.97    1.11
   5  -2 -12    0.19    0.94
   5   2 -12    1.16    1.12
  -5  -2  11    0.72    1.09
   5  -2 -11   -0.19    0.72
   5   2 -11    0.96    1.07
  -5  -2  10    0.37    0.84
   5  -2 -10    0.86    0.97
   5   2 -10    0.85    0.95
  -5  -2   9    1.61    1.09
   5  -2  -9    1.34    1.09
   5   2  -9    1.02    0.97
  -5  -2   8    4.97    1.68
  -5   2   8    4.79    1.31
   5  -2  -8    6.12    1.86
   5   2  -8    6.23    1.82
  -5  -2   7    3.65    1.46
  -5   2   7    5.09    1.34
   5  -2  -7    4.53    1.42
   5  -2  -7    5.65    1.75
   5   2  -7    5.92    1.78
  -5  -2   6   19.78    2.79
  -5   2   6   20.65    2.12
   5  -2  -6   19.36    2.12
   5  -2  -6   20.51    2.51
   5   2  -6   21.98    2.91
  -5  -2   5    2.65    1.22
  -5   2   5    1.56    0.84
   5  -2  -5    3.56    1.26
   5  -2  -5    2.59    1.18
   5   2  -5    1.64    1.17
  -5  -2   4    0.40    0.63
  -5   2   4    0.17    0.51
   5  -2  -4    0.22    0.82
   5  -2  -4    1.09    0.98
   5   2  -4    0.50    0.91
  -5  -2   3    4.47    1.44
  -5   2   3    3.26    1.08
   5  -2  -3    3.27    1.28
   5  -2  -3    3.89    1.44
   5   2  -3    5.42    1.67
  -5  -2   2   41.85    3.20
  -5   2   2   37.36    2.76
   5  -2  -2   46.63    3.12
   5  -2  -2   40.42    3.20
   5   2  -2   39.95    3.26
  -5  -2   1    6.22    1.63
  -5   2   1    4.60    1.30
   5  -2  -1    5.43    1.55
   5  -2  -1    5.05    1.50
   5   2  -1    5.44    1.69
  -5  -2   0   10.01    1.92
   5  -2   0    9.03    1.83
   5  -2   0   10.29    1.96
   5  -2   0    9.87    1.89
   5   2   0   10.48    2.21
  -5  -2  -1    8.66    1.82
   5  -2   1   10.12    1.96
   5  -2   1    8.98    1.93
   5  -2   1    8.54    1.79
   5   2   1    8.06    2.03
  -5  -2  -2   12.17    2.05
   5  -2   2   10.25    1.96
   5  -2   2   10.47    1.98
   5   2   2    8.23    2.06
   5   2   2   13.19    1.89
  -5  -2  -3    4.68    1.43
  -5   2  -3    5.18    1.46
   5  -2   3    5.76    1.62
   5  -2   3    3.80    1.41
   5   2   3    5.88    1.78
   5   2   3    6.03    1.57
  -5   2  -4   27.20    2.67
   5  -2   4   27.26    2.72
   5   2   4   28.73    3.05
   5   2   4   29.21    2.65
  -5   2  -5    5.38    1.64
   5  -2   5    5.58    1.74
   5   2   5    7.34    2.08
   5   2   5    7.50    1.82
  -5  -2  -6    0.23    0.86
  -5   2  -6    1.06    0.90
   5  -2   6    1.65    0.92
   5   2   6    1.90    1.08
  -5  -2  -7   25.66    3.49
  -5   2  -7   25.12    2.87
   5  -2   7   23.98    2.82
   5   2   7   28.07    2.89
  -5  -2  -8    2.51    1.37
  -5   2  -8    0.93    1.00
   5  -2   8    3.62    1.63
   5   2   8    2.96    1.37
  -5  -2  -9    1.31    1.20
  -5   2  -9    0.94    0.98
   5  -2   9    0.56    0.86
   5   2   9    1.05    1.03
  -5  -2 -10    9.83    2.45
  -5   2 -10    8.81    2.27
   5  -2  10    9.15    2.41
   5   2  10    9.25    2.36
  -5  -2 -11   -0.31    0.88
  -5   2 -11    1.48    1.21
   5  -2  11    0.44    1.22
   5   2  11    1.38    1.16
  -5  -2 -12    0.99    1.33
  -5   2 -12    1.00    1.15
   5  -2  12    1.11    1.42
   5   2  12    1.89    1.40
  -5  -2 -13    5.26    2.04
  -5   2 -13    7.11    2.29
   5  -2  13    5.24    2.15
   5   2  13    4.66    1.99
  -5  -2 -14   -0.42    1.29
  -5   2 -14    1.01    1.23
   5  -2  14    0.62    1.51
   5   2  14    1.05    1.48
   5   2  15    2.04    1.76
   5   3 -18    0.50    1.84
  -5  -3  17    3.19    1.90
   5  -3 -17    0.96    1.32
   5   3 -17    1.55    1.95
  -5  -3  16    0.56    1.42
   5  -3 -16   -0.04    1.10
   5   3 -16    2.29    1.81
  -5  -3  15    1.22    1.30
   5  -3 -15    0.97    1.16
   5   3 -15    1.87    1.56
  -5  -3  14    1.12    1.23
   5  -3 -14    1.64    1.28
   5   3 -14   -0.52    1.08
  -5  -3  13    2.23    1.31
   5  -3 -13   -0.14    0.92
   5   3 -13    2.09    1.57
  -5  -3  12    2.12    1.35
   5  -3 -12    1.29    1.14
   5   3 -12    2.14    1.30
  -5  -3  11   12.11    2.61
   5  -3 -11   12.04    2.58
   5   3 -11   13.69    2.84
  -5  -3  10    0.24    0.92
  -5   3  10    0.08    0.55
   5  -3 -10   -0.42    0.73
   5   3 -10   -0.33    0.84
  -5  -3   9    1.71    0.99
  -5   3   9    0.23    0.55
   5  -3  -9    0.48    0.86
   5   3  -9    1.35    1.06
  -5  -3   8    0.84    0.92
  -5   3   8    0.14    0.54
   5  -3  -8    0.00    0.74
   5   3  -8    0.58    0.96
  -5  -3   7   21.23    2.56
  -5   3   7   19.79    2.17
   5  -3  -7   22.00    3.11
   5   3  -7   23.60    2.72
  -5  -3   6   18.80    2.75
  -5   3   6   17.89    2.11
   5  -3  -6   18.23    2.88
   5   3  -6   19.91    2.88
  -5  -3   5    7.27    1.89
  -5   3   5    6.61    1.55
   5  -3  -5    7.80    2.06
   5   3  -5    8.87    2.14
  -5  -3   4    3.28    1.26
  -5   3   4    2.62    1.10
   5  -3  -4    5.43    1.71
   5   3  -4    4.65    1.56
  -5  -3   3   -0.29    0.58
  -5   3   3    1.31    0.76
   5  -3  -3    1.37    0.95
   5  -3  -3    1.24    1.05
   5   3  -3    1.95    0.98
  -5  -3   2   -0.09    0.55
  -5   3   2   -0.13    0.44
   5  -3  -2    0.65    0.81
   5  -3  -2    0.90    0.97
   5   3  -2    0.85    0.96
  -5  -3   1    7.64    1.81
  -5   3   1    6.70    1.55
   5  -3  -1    9.49    1.78
   5  -3  -1    8.67    1.98
   5   3  -1    9.75    2.17
  -5  -3   0    3.74    1.26
   5  -3   0    3.80    1.35
   5  -3   0    3.80    1.42
   5   3   0    4.53    1.60
  -5  -3  -1   19.07    2.13
  -5   3  -1   16.64    2.17
   5  -3   1   18.10    2.48
   5  -3   1   19.24    2.24
   5   3   1   21.69    2.96
  -5  -3  -2    3.01    1.23
  -5   3  -2    2.41    1.12
   5  -3   2    3.97    1.43
   5  -3   2    2.51    1.19
   5   3   2    4.72    1.62
  -5  -3  -3   11.65    2.00
  -5   3  -3    8.29    1.77
   5  -3   3   11.76    2.05
   5  -3   3    8.22    1.94
   5   3   3    9.11    2.20
  -5   3  -4    6.40    1.64
   5  -3   4    8.44    2.02
   5   3   4    6.93    2.08
   5   3   4    7.19    1.72
  -5   3  -5    0.29    0.72
   5  -3   5    2.04    1.19
   5   3   5    1.64    1.22
   5   3   5    1.07    1.03
  -5   3  -6    7.45    1.86
   5  -3   6   10.56    2.34
   5   3   6   11.33    2.53
   5   3   6   10.01    2.07
  -5  -3  -7   -0.11    0.83
  -5   3  -7    0.25    0.79
   5  -3   7    0.60    0.84
   5   3   7    0.98    0.95
  -5  -3  -8    5.17    1.79
  -5   3  -8    5.00    1.74
   5  -3   8    6.86    2.01
   5   3   8    6.36    1.93
  -5  -3  -9   12.13    2.79
  -5   3  -9   18.22    3.03
   5  -3   9   12.16    2.73
   5   3   9   14.16    2.65
  -5  -3 -10    0.53    1.31
  -5   3 -10    1.20    1.09
   5  -3  10    0.92    1.22
   5   3  10    0.38    0.91
  -5  -3 -11   -0.15    1.24
  -5   3 -11    1.10    1.15
   5  -3  11    0.20    1.10
   5   3  11   -0.05    1.06
  -5  -3 -12   -0.12    1.50
  -5   3 -12    1.21    1.39
   5  -3  12   -0.36    1.15
   5   3  12   -0.08    1.14
  -5  -3 -13    3.07    2.01
  -5   3 -13    5.41    2.02
   5  -3  13    3.07    1.90
   5   3  13    3.92    1.90
  -5  -3 -14    2.41    1.94
  -5   3 -14    3.42    1.85
   5  -3  14    0.73    1.65
   5   3  14    1.71    1.63
  -5  -4  17    3.05    1.94
   5  -4 -17    3.60    1.75
   5   4 -17    2.75    2.03
  -5  -4  16    0.45    1.54
   5  -4 -16    0.31    1.19
   5   4 -16    0.30    1.61
  -5  -4  15    0.50    1.35
   5  -4 -15    0.47    1.12
   5   4 -15    0.25    1.44
  -5  -4  14    2.01    1.35
   5  -4 -14    0.59    1.18
   5   4 -14    1.40    1.59
  -5  -4  13   -0.10    1.01
   5  -4 -13    0.39    0.96
   5   4 -13    0.68    1.39
  -5  -4  12    2.27    1.37
  -5   4  12    1.55    1.10
   5  -4 -12    0.26    0.97
   5   4 -12    1.03    1.33
  -5  -4  11    2.69    1.41
  -5   4  11    1.37    0.94
   5  -4 -11    1.51    1.16
   5   4 -11    1.95    1.24
  -5  -4  10    5.39    1.77
  -5   4  10    6.09    1.66
   5  -4 -10    4.84    1.75
   5   4 -10    5.11    1.94
  -5  -4   9    0.50    0.96
  -5   4   9    0.38    0.60
   5  -4  -9    0.53    0.98
   5   4  -9    0.48    0.83
  -5  -4   8    0.98    0.96
  -5   4   8   -0.47    0.44
   5  -4  -8   -0.02    0.79
   5   4  -8    1.23    1.12
  -5  -4   7    2.56    1.20
  -5   4   7    2.37    1.14
   5  -4  -7    1.55    1.14
   5   4  -7    2.01    1.31
  -5  -4   6   -0.18    0.70
  -5   4   6    0.36    0.66
   5  -4  -6    0.87    1.02
   5   4  -6    0.28    0.98
  -5  -4   5    0.45    0.84
  -5   4   5    1.30    0.80
   5  -4  -5    1.81    1.15
   5   4  -5    3.22    1.54
  -5  -4   4    3.69    1.36
  -5   4   4    4.78    1.41
   5  -4  -4    4.66    1.59
   5   4  -4    6.15    1.94
  -5  -4   3    0.49    0.80
  -5   4   3   -0.15    0.39
   5  -4  -3    0.61    1.00
   5   4  -3    0.64    0.86
  -5  -4   2   14.60    2.42
  -5   4   2   10.84    1.95
   5  -4  -2   11.34    2.25
   5   4  -2   15.52    2.61
  -5  -4   1   24.93    2.58
  -5   4   1   21.80    2.39
   5  -4  -1   25.67    2.68
   5   4  -1   28.63    2.96
  -5  -4   0    1.37    0.89
  -5   4   0    1.09    0.85
   5  -4   0    0.91    0.95
   5   4   0    1.74    1.16
  -5  -4  -1    2.27    1.04
   5  -4   1    1.41    1.05
   5  -4   1    0.70    0.69
   5   4   1    1.18    1.14
  -5  -4  -2    8.56    1.88
  -5   4  -2    8.05    1.65
   5  -4   2    7.78    1.81
   5  -4   2    9.33    2.08
   5   4   2   10.18    2.34
  -5  -4  -3   44.62    3.20
  -5   4  -3   25.50    2.43
   5  -4   3   36.78    2.92
   5  -4   3   32.19    3.09
   5   4   3   37.11    3.50
  -5   4  -4   38.23    3.04
   5  -4   4   41.01    3.54
   5   4   4   35.52    3.44
  -5   4  -5    4.14    1.37
   5  -4   5    5.69    1.88
   5   4   5    5.08    1.75
  -5   4  -6    2.92    1.16
   5  -4   6    1.96    1.25
   5   4   6    3.00    1.38
   5   4   6    1.67    1.10
  -5  -4  -7    3.41    1.66
  -5   4  -7    2.06    1.13
   5  -4   7    1.18    1.10
   5   4   7    3.90    1.44
  -5  -4  -8   -0.01    1.18
  -5   4  -8    1.81    1.14
   5  -4   8    2.14    1.22
   5   4   8    1.30    1.05
  -5  -4  -9    0.70    1.28
  -5   4  -9   -0.13    0.92
   5  -4   9   -0.20    0.84
   5   4   9    1.06    1.02
  -5  -4 -10    8.40    2.56
  -5   4 -10    9.51    2.43
   5  -4  10   10.86    2.77
   5   4  10   11.44    2.59
  -5  -4 -11    4.30    1.92
  -5   4 -11    3.99    1.78
   5  -4  11    2.91    1.68
   5   4  11    4.24    1.91
  -5  -4 -12    0.81    1.59
  -5   4 -12    1.67    1.51
   5  -4  12    1.20    1.27
   5   4  12    1.73    1.51
  -5  -4 -13    1.82    1.78
  -5   4 -13    0.86    1.38
   5  -4  13    1.73    1.72
   5   4  13    0.92    1.38
  -5   4 -14   -1.00    1.18
   5   4  14    1.25    1.46
  -5  -5  17    3.73    2.11
   5  -5 -17    0.64    1.43
  -5  -5  16    0.82    1.64
   5  -5 -16   -0.17    1.15
   5   5 -16    1.50    1.90
  -5  -5  15    1.52    1.50
   5  -5 -15    0.22    1.04
   5   5 -15    0.72    1.58
  -5  -5  14    1.15    1.31
  -5   5  14    0.69    0.98
   5  -5 -14   -0.22    1.02
   5   5 -14    1.85    1.66
  -5  -5  13    1.82    1.29
  -5   5  13    0.07    0.79
   5  -5 -13    1.59    1.24
   5   5 -13    1.07    1.11
  -5  -5  12    3.27    1.59
  -5   5  12    3.79    1.52
   5  -5 -12    3.87    1.72
   5   5 -12    6.45    2.19
  -5  -5  11    1.01    1.25
  -5   5  11    1.05    0.83
   5  -5 -11    1.01    1.06
   5   5 -11    2.29    1.30
  -5  -5  10    9.29    2.43
  -5   5  10   10.60    2.21
   5  -5 -10   11.61    2.60
   5   5 -10   12.83    2.88
  -5  -5   9    1.06    1.05
  -5   5   9   -0.46    0.53
   5  -5  -9    0.07    0.84
   5   5  -9    2.05    1.26
  -5  -5   8   10.71    2.51
  -5   5   8    9.98    2.12
   5  -5  -8    8.69    2.28
   5   5  -8   11.07    2.55
  -5  -5   7    3.06    1.35
  -5   5   7    1.93    1.11
   5  -5  -7    4.61    1.77
   5   5  -7    2.18    1.37
  -5  -5   6    8.36    2.09
  -5   5   6   10.93    2.31
   5  -5  -6    9.09    2.24
   5   5  -6   11.65    2.53
  -5  -5   5   13.81    2.57
  -5   5   5   16.82    2.52
   5  -5  -5   18.74    2.98
   5   5  -5   15.26    2.80
  -5  -5   4    0.58    0.83
  -5   5   4    0.36    0.64
   5  -5  -4   -0.17    0.92
   5   5  -4    0.27    0.93
  -5  -5   3   12.68    2.36
  -5   5   3   14.80    2.32
   5  -5  -3   15.65    2.67
   5   5  -3   18.61    2.92
  -5  -5   2   11.44    2.28
  -5   5   2    8.77    1.89
   5  -5  -2   10.57    2.28
   5   5  -2   10.81    2.38
  -5  -5   1   14.67    2.47
  -5   5   1   15.57    2.40
   5  -5  -1   15.18    2.53
   5   5  -1   15.35    2.73
  -5  -5   0    1.53    0.98
  -5   5   0    1.41    0.90
   5  -5   0    1.50    1.01
   5   5   0    0.58    0.98
  -5  -5  -1    0.66    0.84
  -5   5  -1    1.41    1.01
   5  -5   1    2.14    1.17
   5   5   1    2.02    1.16
  -5  -5  -2    4.01    1.45
   5  -5   2    3.99    1.42
   5  -5   2    7.21    2.00
   5   5   2    3.07    1.31
  -5  -5  -3   17.54    2.17
   5  -5   3   17.43    2.47
   5  -5   3   16.71    2.78
   5   5   3   13.36    2.63
   5  -5   4    1.99    1.23
   5   5   4    0.55    0.98
   5  -5   5    4.38    1.65
   5   5   5    6.97    2.05
  -5   5  -6    1.13    0.86
   5  -5   6    0.82    0.94
   5   5   6   -0.17    0.76
  -5   5  -7    0.46    0.84
   5  -5   7    1.34    1.17
  -5  -5  -8    2.18    1.50
  -5   5  -8    1.13    1.06
   5  -5   8    1.78    1.26
   5   5   8    1.10    1.03
  -5  -5  -9    4.49    1.90
  -5   5  -9    3.95    1.68
   5  -5   9    1.67    1.44
   5   5   9    2.23    1.33
  -5  -5 -10    0.76    1.43
  -5   5 -10    2.82    1.63
   5  -5  10    0.31    1.09
   5   5  10    0.34    0.94
  -5  -5 -11    4.54    2.30
  -5   5 -11    6.70    2.26
   5  -5  11    4.98    1.94
   5   5  11    5.49    1.84
  -5  -5 -12   -0.05    1.24
  -5   5 -12    1.60    1.38
   5  -5  12    1.42    1.44
   5   5  12    1.83    1.37
  -5  -5 -13   -0.07    1.72
  -5   5 -13    1.66    1.59
   5  -5  13    3.22    2.04
   5   5  13   -0.06    1.25
  -5   5 -14    3.51    1.80
   5   5  14    4.18    2.24
  -5  -6  17    2.88    2.23
   5  -6 -17    0.38    1.26
  -5  -6  16    2.07    1.82
   5  -6 -16    0.31    1.04
  -5  -6  15    2.15    1.73
  -5   6  15   -0.16    0.92
   5  -6 -15    0.83    1.28
   5   6 -15    0.76    1.80
  -5  -6  14    1.50    1.59
  -5   6  14    3.67    1.65
   5  -6 -14    3.81    1.77
   5   6 -14    4.19    1.96
  -5  -6  13    0.76    1.37
  -5   6  13    0.73    0.89
   5  -6 -13   -0.49    0.89
   5   6 -13    0.65    1.47
  -5  -6  12    2.08    1.48
  -5   6  12    2.19    1.21
   5  -6 -12    1.91    1.24
   5   6 -12    2.56    1.53
  -5  -6  11    0.15    1.07
  -5   6  11    0.42    0.92
   5  -6 -11    1.15    1.18
   5   6 -11    0.51    1.12
  -5  -6  10    9.21    2.48
  -5   6  10    7.00    2.01
   5  -6 -10    6.54    2.04
   5   6 -10    7.55    2.30
  -5  -6   9    2.25    1.37
  -5   6   9    0.08    0.66
   5  -6  -9    0.23    1.03
   5   6  -9    1.43    1.36
  -5  -6   8   11.30    2.58
  -5   6   8    8.74    2.13
   5  -6  -8    7.87    2.18
   5   6  -8    8.52    2.32
  -5  -6   7    1.16    0.98
  -5   6   7    0.63    0.95
   5  -6  -7    1.81    1.28
   5   6  -7   -0.36    0.86
  -5  -6   6   -0.04    0.72
  -5   6   6   -0.02    0.79
   5  -6  -6    0.62    1.12
   5   6  -6    0.62    1.01
  -5  -6   5   -0.07    0.71
  -5   6   5    0.58    0.96
   5  -6  -5    2.00    1.24
   5   6  -5    1.12    1.10
  -5  -6   4    3.76    1.46
  -5   6   4    2.73    1.32
   5  -6  -4    5.27    1.75
   5   6  -4    4.10    1.61
  -5  -6   3   -0.12    0.69
  -5   6   3    0.09    0.47
   5  -6  -3    1.50    1.12
   5   6  -3    0.18    0.88
  -5  -6   2    1.39    1.05
  -5   6   2    2.23    1.10
   5  -6  -2    3.29    1.40
   5   6  -2    1.29    1.10
  -5  -6   1    0.79    0.87
  -5   6   1    1.31    0.88
   5  -6  -1    1.84    1.13
   5   6  -1    1.33    0.95
  -5  -6   0    6.96    1.91
  -5   6   0    4.97    1.66
   5  -6   0    4.31    1.56
   5   6   0    7.27    2.02
  -5  -6  -1    4.04    1.50
  -5   6  -1    5.36    1.74
   5  -6   1    5.17    1.62
   5   6   1    6.28    1.95
  -5  -6  -2   17.31    2.72
  -5   6  -2   15.11    2.66
   5  -6   2   17.71    2.59
   5   6   2   17.39    2.98
  -5  -6  -3    3.50    1.42
   5  -6   3    3.86    1.42
   5  -6   3    4.72    1.80
   5   6   3    3.85    1.65
   5  -6   4    1.10    0.99
   5   6   4   -0.15    0.86
   5  -6   5    4.86    1.85
   5   6   5    4.18    1.65
   5  -6   6    2.56    1.50
   5   6   6    1.82    1.08
   5  -6   7    9.73    2.55
   5   6   7   12.05    2.75
  -5  -6  -8    7.21    2.35
   5  -6   8   10.84    2.82
  -5  -6  -9    3.72    1.91
   5  -6   9    3.99    1.93
  -5  -6 -10    3.11    1.87
   5  -6  10    3.86    2.01
  -5  -6 -11    0.19    1.38
   5  -6  11    0.20    1.53
  -5  -6 -12    6.02    2.57
   5  -6  12    4.24    2.20
   5   6  12    1.90    1.80
  -5   6 -13    1.30    1.41
   5   6  13    1.96    1.96
  -5   6 -14   -0.50    1.50
   5   6  14    1.26    1.98
  -5  -7  16    2.32    2.17
  -5   7  16    0.90    1.13
   5  -7 -16    1.17    1.37
  -5  -7  15    3.56    2.09
  -5   7  15    0.66    1.14
   5  -7 -15    2.98    1.66
  -5  -7  14    1.44    1.66
  -5   7  14    1.32    1.06
   5  -7 -14    1.20    1.28
   5   7 -14    0.92    1.72
  -5  -7  13    2.88    1.83
  -5   7  13    1.47    1.10
   5  -7 -13    2.82    1.51
   5   7 -13    2.98    1.87
  -5  -7  12    0.72    1.31
  -5   7  12    0.31    0.90
   5  -7 -12    1.46    1.17
   5   7 -12    0.54    1.34
  -5  -7  11    1.32    1.27
  -5   7  11    0.96    1.04
   5  -7 -11    0.07    1.01
   5   7 -11   -0.01    1.22
  -5  -7  10    2.34    1.52
  -5   7  10    2.95    1.42
   5  -7 -10    2.00    1.35
   5   7 -10    2.32    1.53
  -5  -7   9    5.53    1.97
  -5   7   9    2.46    1.23
   5  -7  -9    2.71    1.67
   5   7  -9    4.03    1.73
  -5  -7   8    1.82    1.31
  -5   7   8    1.46    1.07
   5  -7  -8    1.91    1.21
   5   7  -8    2.67    1.52
  -5  -7   7   21.22    3.37
  -5   7   7   18.55    3.06
   5  -7  -7   19.05    3.32
   5   7  -7   20.02    3.33
  -5  -7   6    1.33    1.05
  -5   7   6    0.60    1.01
   5  -7  -6    0.45    1.08
   5   7  -6    0.02    0.76
  -5  -7   5   -0.35    0.69
  -5   7   5    0.38    0.93
   5  -7  -5    0.28    0.94
   5   7  -5    0.41    1.04
  -5  -7   4   16.77    2.97
  -5   7   4   14.30    2.61
   5  -7  -4   17.08    3.03
   5   7  -4   18.64    3.21
  -5  -7   3    7.71    2.10
  -5   7   3    3.42    1.42
   5  -7  -3    5.58    1.90
   5   7  -3    8.16    2.21
  -5  -7   2    0.59    0.86
  -5   7   2    1.01    0.71
   5  -7  -2    1.08    1.05
   5   7  -2    0.65    1.02
  -5  -7   1    0.68    0.92
  -5   7   1    0.78    0.78
   5  -7  -1    1.21    1.07
   5   7  -1   -0.02    0.80
  -5  -7   0    0.53    1.04
  -5   7   0    0.65    0.71
   5  -7   0    0.63    1.12
   5   7   0    1.01    0.92
  -5  -7  -1    0.08    0.89
  -5   7  -1    0.81    0.91
   5  -7   1   -0.17    1.06
   5   7   1    0.39    0.82
  -5  -7  -2    0.31    1.03
  -5   7  -2    0.11    0.69
   5  -7   2    1.26    1.26
   5   7   2    0.92    1.12
  -5  -7  -3    4.53    1.76
  -5   7  -3    5.79    1.94
   5  -7   3    6.55    1.84
   5   7   3    4.14    1.68
   5  -7   4    3.89    1.68
   5   7   4    5.21    1.88
   5  -7   5   17.51    3.19
   5   7   5   17.45    3.20
   5  -7   6    3.32    1.62
   5   7   6    4.17    1.77
   5  -7   7    0.73    1.13
   5   7   7   -0.14    0.82
  -5  -7  -8    5.12    2.10
   5  -7   8    3.32    1.70
  -5  -7  -9    1.08    1.56
   5  -7   9    0.72    1.42
  -5  -7 -10    0.33    1.36
   5  -7  10    0.84    1.16
  -5  -7 -11    5.44    2.42
   5  -7  11    5.78    2.31
  -5  -7 -12    0.56    1.82
  -5   8  15    0.20    1.10
  -5  -8  14    0.20    1.60
  -5   8  14    1.45    1.14
   5  -8 -14    1.37    1.30
  -5  -8  13    1.92    1.66
  -5   8  13    1.42    1.11
   5  -8 -13    1.02    1.24
   5   8 -13    2.18    1.72
  -5  -8  12    0.40    1.40
  -5   8  12    1.40    1.05
   5  -8 -12    0.93    1.22
   5   8 -12    0.76    1.15
  -5  -8  11    2.76    1.83
  -5   8  11    0.70    0.97
   5  -8 -11    0.87    1.22
   5   8 -11    0.25    0.89
  -5  -8  10    1.66    1.52
  -5   8  10    0.55    0.88
   5  -8 -10    0.82    1.00
   5   8 -10    1.83    1.40
  -5  -8   9    1.53    1.24
  -5   8   9   -0.43    0.55
   5  -8  -9    1.38    1.17
   5   8  -9    0.41    1.03
  -5  -8   8    0.04    1.11
  -5   8   8   -0.24    0.77
   5  -8  -8   -0.40    0.85
   5   8  -8    0.52    1.03
  -5  -8   7    0.85    1.02
  -5   8   7   -0.11    0.72
   5  -8  -7    1.14    1.10
   5   8  -7   -0.22    1.07
  -5  -8   6    0.65    0.94
  -5   8   6    0.19    0.81
   5  -8  -6    0.82    1.24
   5   8  -6    1.58    1.22
  -5  -8   5    2.54    1.38
  -5   8   5    1.63    1.18
   5  -8  -5    3.23    1.53
   5   8  -5    2.57    1.39
  -5  -8   4    1.21    1.22
  -5   8   4    2.13    1.16
   5  -8  -4    3.01    1.58
   5   8  -4    2.79    1.39
  -5  -8   3    0.62    1.04
  -5   8   3    0.43    0.84
   5  -8  -3    1.28    1.05
   5   8  -3    1.46    1.30
  -5  -8   2    1.33    1.09
  -5   8   2    0.39    0.91
   5  -8  -2    1.29    1.27
   5   8  -2    0.10    1.01
  -5  -8   1   14.46    2.83
  -5   8   1   13.95    2.82
   5  -8  -1   14.94    2.84
   5   8  -1   13.55    2.90
  -5  -8   0    1.10    0.98
  -5   8   0    1.40    0.96
   5  -8   0    1.15    1.15
   5   8   0    0.61    1.01
  -5  -8  -1    7.93    2.24
  -5   8  -1    4.96    1.77
   5  -8   1    8.66    2.23
   5   8   1   10.20    2.47
  -5  -8  -2    8.37    2.22
  -5   8  -2    4.42    1.74
   5  -8   2    5.33    1.78
   5   8   2    5.85    2.03
  -5  -8  -3    4.87    1.84
  -5   8  -3    5.38    1.87
   5  -8   3    6.97    1.97
   5   8   3    5.78    1.95
  -5   8  -4    0.68    0.96
   5   8   4    0.17    0.79
   5   8   5    1.20    1.25
   5  -8   6    5.96    2.08
   5   8   6    4.95    1.82
   5  -8   7    1.60    1.54
   5   8   7    1.77    1.38
  -5  -8  -8    3.32    2.00
   5  -8   8    2.80    1.57
  -5  -8  -9    1.38    1.77
   5  -8   9    1.59    1.33
  -5  -8 -10    0.46    1.60
   5  -8  10    0.23    1.17
  -5  -8 -11    2.78    2.16
  -5  -9  13    1.15    1.92
  -5   9  13    0.22    1.04
   5  -9 -13    0.67    1.38
  -5  -9  12    2.06    2.04
  -5   9  12    3.53    1.54
   5  -9 -12    0.95    1.43
   5   9 -12    3.38    1.84
  -5  -9  11    0.41    1.69
  -5   9  11    0.17    0.95
   5  -9 -11    1.32    1.18
   5   9 -11    0.10    1.06
  -5  -9  10    3.73    2.01
  -5   9  10    5.18    1.88
   5  -9 -10    3.25    1.68
   5   9 -10    3.56    1.76
  -5  -9   9    2.70    1.80
  -5   9   9    2.96    1.43
   5  -9  -9    2.97    1.55
   5   9  -9    2.10    1.57
  -5  -9   8    0.50    1.26
  -5   9   8   -0.07    0.88
   5  -9  -8    0.48    1.14
   5   9  -8   -0.06    1.02
  -5  -9   7    4.12    1.85
  -5   9   7    2.17    1.39
   5  -9  -7    2.62    1.61
   5   9  -7    3.25    1.66
  -5  -9   6    2.36    1.47
  -5   9   6    4.39    1.84
   5  -9  -6    2.24    1.58
   5   9  -6    4.87    1.89
  -5  -9   5    2.80    1.49
  -5   9   5    2.09    1.42
   5  -9  -5    2.64    1.59
   5   9  -5    0.57    1.09
  -5  -9   4    0.86    1.08
  -5   9   4    0.07    0.78
   5  -9  -4    0.69    1.12
   5   9  -4   -0.60    0.89
  -5  -9   3    0.96    1.18
  -5   9   3    1.70    1.29
   5  -9  -3    2.68    1.55
   5   9  -3    2.62    1.46
  -5  -9   2    2.33    1.32
  -5   9   2    1.05    1.13
   5  -9  -2    1.65    1.33
   5   9  -2    2.86    1.39
  -5  -9   1    0.67    1.14
  -5   9   1    0.72    0.99
   5  -9  -1    0.97    1.11
   5   9  -1    1.30    1.17
  -5  -9   0    1.21    1.24
  -5   9   0    1.98    1.17
   5  -9   0    2.53    1.44
   5   9   0    0.43    1.13
  -5  -9  -1   -0.04    1.07
  -5   9  -1    0.62    0.88
   5  -9   1    0.76    1.11
   5   9   1    0.94    1.05
  -5  -9  -2    0.88    1.24
  -5   9  -2   -0.47    0.61
   5  -9   2    1.25    1.24
   5   9   2   -0.30    0.89
  -5  -9  -3    2.21    1.55
  -5   9  -3    3.61    1.62
   5  -9   3    3.49    1.62
   5   9   3    2.23    1.44
  -5   9  -4    1.26    1.08
   5   9   4    3.10    1.56
  -5   9  -5    1.66    1.31
   5   9   5    3.36    1.58
  -5   9  -6    1.76    1.67
   5   9   6    1.14    1.20
   5  -9   7    0.03    0.87
   5   9   7    0.74    1.20
  -5  -9  -8    9.84    3.00
   5  -9   8    9.60    2.87
  -5  -9  -9    1.74    2.01
   5  -9   9    1.55    1.54
  -5  -9 -10    0.64    1.93
  -5 -10  11    0.59    1.95
  -5  10  11    0.03    0.81
  -5 -10  10    1.68    1.89
  -5  10  10    1.84    1.34
   5 -10 -10    0.42    1.14
   5  10 -10    1.53    1.51
  -5 -10   9    1.82    1.80
  -5  10   9    2.47    1.34
   5 -10  -9    2.60    1.47
   5  10  -9    2.96    1.79
  -5 -10   8    0.46    1.48
  -5  10   8    0.18    0.94
   5 -10  -8    0.83    1.20
   5  10  -8    1.03    1.28
  -5 -10   7    1.46    1.63
  -5  10   7    2.68    1.52
   5 -10  -7    2.39    1.76
   5  10  -7    2.80    1.41
  -5 -10   6    1.10    1.09
  -5  10   6    1.87    1.28
   5 -10  -6    0.68    1.31
   5  10  -6    1.49    1.31
  -5 -10   5   -0.38    0.89
  -5  10   5   -0.28    0.88
   5 -10  -5    2.05    1.65
   5  10  -5    0.10    1.06
  -5 -10   4   -0.07    1.05
  -5  10   4    0.74    0.94
   5 -10  -4    1.66    1.37
   5  10  -4    1.04    1.10
  -5 -10   3    1.66    1.33
  -5  10   3    1.37    1.13
   5 -10  -3    2.80    1.72
   5  10  -3    1.88    1.36
  -5 -10   2    5.23    2.03
  -5  10   2    5.63    2.07
   5 -10  -2    5.15    2.03
   5  10  -2    3.83    1.70
  -5 -10   1    7.65    2.43
  -5  10   1    6.20    2.18
   5 -10  -1    8.44    2.40
   5  10  -1   10.25    2.73
  -5 -10   0    1.05    1.27
  -5  10   0    1.08    0.93
   5 -10   0    1.89    1.35
   5  10   0    0.29    1.18
  -5 -10  -1    1.02    1.12
  -5  10  -1   -0.34    0.75
   5 -10   1    1.02    1.30
   5  10   1    0.85    1.14
  -5 -10  -2   -0.52    1.20
  -5  10  -2    0.83    0.99
   5 -10   2    1.47    1.36
   5  10   2    0.37    1.06
  -5 -10  -3    4.34    1.75
  -5  10  -3    4.14    1.79
   5 -10   3    7.23    2.18
   5  10   3    8.20    2.48
  -5  10  -4   -0.22    1.11
   5  10   4    0.81    1.14
  -5  10  -5    4.02    2.02
   5  10   5    3.44    1.78
  -5  10  -6    0.87    1.47
   5  10   6    0.00    1.15
  -5  10  -7    1.53    1.83
   5  10   7    1.67    1.34
  -5 -10  -8    1.55    2.10
  -5 -10  -9    3.21    2.39
   5  11  -9   -0.36    1.40
  -5 -11   8    0.13    1.80
  -5  11   8   -0.28    0.96
   5  11  -8    1.51    1.61
  -5 -11   7    1.91    1.80
  -5  11   7    1.62    1.30
   5 -11  -7    2.02    1.69
   5  11  -7    3.26    1.82
  -5 -11   6    2.17    1.50
  -5  11   6    2.24    1.42
   5 -11  -6    2.38    1.81
   5  11  -6    2.47    1.64
  -5 -11   5    1.52    1.39
  -5  11   5    2.10    1.55
   5 -11  -5    0.90    1.50
   5  11  -5    0.78    1.15
  -5 -11   4    1.07    1.28
  -5  11   4    1.58    1.22
   5 -11  -4    2.36    1.69
   5  11  -4    1.22    1.40
  -5 -11   3    1.42    1.38
  -5  11   3    0.63    1.02
   5 -11  -3    1.84    1.58
   5  11  -3    1.23    1.36
  -5 -11   2    0.33    1.08
  -5  11   2    0.02    0.91
   5 -11  -2    0.54    1.40
   5  11  -2    0.15    1.08
  -5 -11   1    0.47    1.27
  -5  11   1    0.46    1.09
   5 -11  -1   -0.14    1.36
   5  11  -1    1.26    1.45
  -5 -11   0    9.18    2.68
  -5  11   0    7.01    2.54
   5 -11   0    8.17    2.67
   5  11   0   14.69    3.31
  -5 -11  -1    0.09    1.16
  -5  11  -1    0.15    0.90
   5 -11   1    1.08    1.45
   5  11   1    3.45    1.69
  -5 -11  -2    2.32    1.51
  -5  11  -2    1.75    1.49
   5 -11   2    3.15    1.67
   5  11   2    2.51    1.46
  -5 -11  -3    2.59    1.40
  -5  11  -3    0.67    1.53
   5  11   3    1.55    1.36
  -5  11  -4    0.24    1.36
   5  11   4    2.26    1.41
  -5  11  -5    0.39    1.22
   5  11   5    1.07    1.46
   5  11   6    1.11    1.20
   5  11   7    0.62    1.33
   5  12  -6   -0.88    1.17
   5  12  -5    3.41    1.68
   5  12  -4    3.80    1.94
  -5 -12   3    1.74    1.53
   5 -12  -3    3.58    2.11
   5  12  -3    1.11    1.20
  -5 -12   2    1.04    1.25
  -5  12   2    0.45    1.32
   5 -12  -2    0.63    1.66
   5  12  -2   -0.87    1.06
  -5 -12   1    1.07    1.35
  -5  12   1    0.60    1.57
   5 -12  -1    1.62    1.81
   5  12  -1    1.09    1.29
  -5 -12   0    1.52    1.45
   5 -12   0    3.78    1.96
   5  12   0    0.95    1.29
  -5 -12  -1    0.89    1.24
   5 -12   1    2.02    1.91
   5  12   1    2.06    1.65
  -5 -12  -2    1.60    1.35
   5 -12   2    2.53    1.94
   5  12   2    1.74    1.33
  -5 -12  -3    6.23    2.14
   5  12   3    1.29    1.43
   5  12   4    1.08    1.48
  -6   0  17    1.91    1.99
  -6   0  16    1.82    1.68
  -6   0  15    1.08    1.59
  -6   0  14    2.32    1.87
  -6   0  13    0.42    1.26
  -6   0  12    2.21    1.51
  -6   0  11    1.39    1.19
   6   0 -11    1.33    1.30
  -6   0  10    3.56    1.66
   6   0 -10    7.55    2.24
  -6   0   9    0.97    0.95
   6   0  -9    0.51    1.19
  -6   0   8    1.80    1.18
   6   0  -8    4.23    1.56
  -6   0   7    0.76    0.90
   6   0  -7    2.26    1.31
  -6   0   6    6.72    1.98
   6   0  -6    9.52    2.22
  -6   0   5    0.09    0.73
   6   0  -5    1.00    1.04
  -6   0   4   41.04    3.61
   6   0  -4   46.44    3.69
  -6   0   3    0.01    0.70
   6   0  -3    0.84    1.03
  -6   0   2    3.58    1.40
   6   0  -2    4.30    1.73
  -6   0   1   -0.05    0.65
   6   0  -1    0.78    1.16
  -6   0   0    2.34    1.25
   6   0   0    3.23    1.49
  -6   0  -1    0.69    0.78
   6   0   1    1.09    1.18
  -6   0  -2   22.50    2.40
   6   0   2   24.38    3.27
   6   0   2   22.57    2.47
   6   0   3    0.70    1.07
   6   0   3    1.18    1.07
   6   0   4    0.89    0.94
  -6   0  -5    0.20    0.84
   6   0   5    1.01    1.02
  -6   0  -6    7.56    2.09
   6   0   6    9.32    2.22
  -6   0  -7    0.04    1.01
   6   0   7    0.56    1.02
  -6   0  -8    7.56    2.26
   6   0   8    5.66    1.98
  -6   0  -9    1.20    1.04
   6   0   9    1.29    1.42
  -6   0 -10   -0.08    0.98
   6   0  10   -0.92    1.14
  -6   0 -11    0.92    1.20
   6   0  11   -0.95    1.25
  -6   0 -12   -0.34    1.02
   6   0  12    1.54    1.79
   6   0  13    0.47    1.73
  -6  -1  17    1.84    1.92
  -6   1  17    0.58    2.04
  -6  -1  16    0.58    1.62
  -6   1  16    0.80    1.64
  -6  -1  15    1.56    1.69
  -6   1  15    0.24    1.38
   6   1 -15    2.89    1.85
  -6  -1  14    1.03    1.35
  -6   1  14    0.85    1.34
   6   1 -14    0.79    1.33
  -6  -1  13    4.72    1.96
  -6   1  13    3.05    1.68
   6   1 -13    3.52    1.72
  -6  -1  12    2.43    1.51
  -6   1  12    0.64    1.25
   6   1 -12    0.52    1.18
  -6  -1  11    4.71    1.79
  -6   1  11    5.96    2.08
   6   1 -11    6.58    2.14
  -6  -1  10    1.47    1.29
   6   1 -10    1.21    1.27
  -6  -1   9   10.81    2.61
   6  -1  -9   11.47    2.68
   6   1  -9   14.57    2.82
  -6  -1   8    0.41    0.78
   6  -1  -8    1.50    1.41
   6   1  -8    1.34    1.37
  -6  -1   7    5.43    1.80
   6  -1  -7    8.29    2.06
   6  -1  -7    6.26    2.05
   6   1  -7    5.01    1.85
  -6  -1   6    3.65    1.48
   6  -1  -6    2.94    1.43
   6  -1  -6    3.13    1.59
   6   1  -6    2.95    1.51
  -6  -1   5    0.12    0.72
   6  -1  -5    1.12    1.13
   6  -1  -5    0.99    1.07
   6   1  -5    1.28    1.09
  -6  -1   4    5.31    1.77
   6  -1  -4    7.46    1.99
   6  -1  -4    6.11    1.90
   6   1  -4    6.85    2.03
  -6  -1   3   20.34    2.92
   6  -1  -3   23.29    2.98
   6  -1  -3   23.20    2.75
   6   1  -3   21.32    3.05
  -6  -1   2    1.02    0.92
   6  -1  -2    1.87    1.36
   6  -1  -2    2.75    1.43
   6   1  -2    0.86    1.24
  -6  -1   1    9.72    2.13
   6  -1  -1   10.59    2.25
   6  -1  -1   11.98    2.40
   6   1  -1   12.12    2.49
  -6  -1   0   20.91    2.46
   6  -1   0   25.81    2.84
   6  -1   0   24.85    2.53
   6   1   0   26.30    2.97
  -6  -1  -1    5.06    1.58
  -6   1  -1    4.43    1.50
   6  -1   1    5.51    1.74
   6  -1   1    6.27    1.72
   6   1   1    4.00    1.58
  -6  -1  -2    3.63    1.28
  -6   1  -2    3.41    1.33
   6  -1   2    4.25    1.65
   6  -1   2    3.09    1.33
   6   1   2    4.40    1.74
   6  -1   3    3.00    1.44
   6   1   3    1.83    1.42
  -6   1  -4    1.23    1.04
   6  -1   4    2.00    1.22
   6   1   4    0.92    1.28
   6   1   4    2.16    1.20
  -6  -1  -5    1.03    1.07
  -6   1  -5    0.91    0.92
   6  -1   5    0.59    1.15
   6   1   5    1.81    1.35
  -6  -1  -6    0.67    1.02
  -6   1  -6    0.12    0.89
   6  -1   6    0.97    1.10
   6   1   6    0.98    1.12
  -6  -1  -7    1.68    1.28
  -6   1  -7    3.25    1.47
   6  -1   7    5.70    1.92
   6   1   7    5.25    1.85
  -6  -1  -8    0.12    0.97
  -6   1  -8    1.58    1.16
   6  -1   8    1.79    1.41
   6   1   8   -0.57    1.28
  -6  -1  -9    2.45    1.46
  -6   1  -9    3.27    1.60
   6  -1   9    4.91    1.86
   6   1   9    3.36    1.80
  -6  -1 -10    0.34    0.97
  -6   1 -10    0.75    1.24
   6  -1  10   -0.12    1.34
   6   1  10    0.49    1.12
  -6  -1 -11    2.23    1.46
  -6   1 -11    1.98    1.39
   6  -1  11    3.25    1.64
   6   1  11    2.24    1.93
  -6  -1 -12    2.15    1.40
  -6   1 -12    2.30    1.53
   6  -1  12    2.49    1.81
   6   1  12    1.85    1.94
   6   1  13    1.12    2.16
   6   2 -17    1.70    1.90
  -6  -2  16    2.15    1.65
  -6   2  16    0.77    1.58
   6   2 -16    2.36    1.96
  -6  -2  15    3.23    1.90
  -6   2  15    4.19    2.09
   6   2 -15    3.85    2.20
  -6  -2  14    0.20    1.44
   6   2 -14    0.03    1.25
  -6  -2  13    0.95    1.43
   6  -2 -13    0.41    1.13
   6   2 -13    1.53    1.37
  -6  -2  12    4.01    1.95
   6  -2 -12    3.12    1.51
   6   2 -12    5.25    2.11
  -6  -2  11    1.19    1.27
   6  -2 -11    0.03    0.95
   6   2 -11    0.79    1.28
  -6  -2  10    2.53    1.43
   6  -2 -10    2.61    1.44
   6   2 -10    2.13    1.42
  -6  -2   9    2.66    1.54
   6  -2  -9    2.90    1.51
   6   2  -9    4.93    2.00
  -6  -2   8    0.74    0.96
   6  -2  -8    0.26    1.13
   6   2  -8    3.01    1.39
  -6  -2   7   12.16    2.59
   6  -2  -7   14.44    2.91
   6   2  -7   16.60    2.94
  -6  -2   6    6.14    1.92
   6  -2  -6    7.83    2.20
   6   2  -6    9.58    2.36
  -6  -2   5    1.65    1.06
   6  -2  -5    1.74    1.19
   6   2  -5    2.63    1.44
  -6  -2   4    3.95    1.54
   6  -2  -4    5.46    1.82
   6   2  -4    4.84    1.85
  -6  -2   3    3.65    1.48
   6  -2  -3    5.26    1.67
   6  -2  -3    7.36    2.04
   6   2  -3    5.68    2.00
  -6  -2   2    3.36    1.40
  -6   2   2    3.23    1.16
   6  -2  -2    2.94    1.43
   6  -2  -2    6.05    1.85
   6   2  -2    5.91    1.93
  -6  -2   1    1.99    1.08
  -6   2   1    0.97    0.77
   6  -2  -1    2.57    1.26
   6  -2  -1    3.05    1.41
   6   2  -1    2.15    1.37
  -6  -2   0    0.39    0.83
   6  -2   0    1.96    1.31
   6  -2   0    3.72    1.53
   6   2   0    2.80    1.60
  -6  -2  -1    3.41    1.29
   6  -2   1    4.59    1.62
   6  -2   1    3.56    1.53
   6  -2   1    4.23    1.48
   6   2   1    3.20    1.60
  -6  -2  -2   11.42    2.18
  -6   2  -2    8.29    1.96
   6  -2   2   13.07    2.40
   6  -2   2   12.46    2.32
   6   2   2   14.35    2.89
  -6   2  -3    1.02    1.00
   6  -2   3    2.43    1.23
   6   2   3    1.26    1.30
  -6   2  -4    1.11    0.95
   6  -2   4    1.03    1.16
   6   2   4    1.33    1.40
  -6   2  -5   25.83    2.94
   6  -2   5   26.86    3.07
   6   2   5   26.54    3.28
  -6  -2  -6    2.39    1.41
  -6   2  -6    1.95    1.18
   6  -2   6    0.88    0.96
  -6  -2  -7    1.20    1.24
  -6   2  -7    0.95    1.21
   6  -2   7    1.75    1.24
   6   2   7    2.87    1.44
  -6  -2  -8    4.28    1.77
  -6   2  -8    5.58    2.05
   6  -2   8    6.84    2.27
   6   2   8    5.24    2.07
  -6  -2  -9    2.19    1.45
  -6   2  -9    2.89    1.46
   6  -2   9    3.09    1.46
   6   2   9    4.55    1.92
  -6  -2 -10    1.29    1.09
  -6   2 -10   -0.17    1.14
   6  -2  10    1.10    1.32
   6   2  10    0.31    1.42
  -6  -2 -11    0.72    1.17
  -6   2 -11    0.75    1.26
   6  -2  11    1.95    1.95
   6   2  11    1.22    1.45
  -6  -2 -12    0.54    1.22
  -6   2 -12    2.08    1.42
   6  -2  12    1.19    1.71
   6   2  12    2.12    1.88
   6   2  13    1.50    1.86
  -6  -3  16    3.24    2.16
   6   3 -16    2.23    2.04
  -6  -3  15    0.12    1.42
   6  -3 -15    1.49    1.30
   6   3 -15    0.23    1.47
  -6  -3  14    0.32    1.40
   6  -3 -14    0.31    1.00
   6   3 -14   -0.07    1.67
  -6  -3  13    1.84    1.48
   6  -3 -13    1.19    1.13
   6   3 -13    0.16    1.35
  -6  -3  12    2.00    1.61
   6  -3 -12    1.89    1.24
   6   3 -12    3.83    1.93
  -6  -3  11    2.17    1.46
   6  -3 -11    0.22    1.04
   6   3 -11    2.83    1.56
  -6  -3  10    8.03    2.27
   6  -3 -10    5.93    2.04
   6   3 -10    6.73    2.36
  -6  -3   9    1.41    1.19
   6  -3  -9    0.34    0.97
   6   3  -9    1.89    1.46
  -6  -3   8    0.16    0.78
   6  -3  -8    0.73    1.01
   6   3  -8    0.08    1.09
  -6  -3   7    2.88    1.37
   6  -3  -7    4.62    1.83
   6   3  -7    2.78    1.58
  -6  -3   6    7.32    2.06
   6  -3  -6    7.92    2.23
   6   3  -6   10.59    2.54
  -6  -3   5   12.69    2.58
  -6   3   5   10.57    2.00
   6  -3  -5    9.15    2.41
   6   3  -5   10.79    2.50
  -6  -3   4   22.49    3.18
  -6   3   4   16.79    2.33
   6  -3  -4   22.60    2.81
   6   3  -4   26.45    3.55
  -6  -3   3    0.54    0.87
  -6   3   3    0.31    0.67
   6  -3  -3    0.89    1.05
   6   3  -3   -0.42    0.93
  -6  -3   2    4.56    1.58
  -6   3   2    4.34    1.42
   6  -3  -2    7.83    2.02
   6   3  -2    6.35    2.02
  -6  -3   1    5.34    1.65
  -6   3   1    2.48    1.10
   6  -3  -1    5.57    1.70
   6   3  -1    4.93    1.77
  -6  -3   0   13.19    2.44
  -6   3   0    9.21    1.97
   6  -3   0   13.72    2.53
   6   3   0   15.50    2.92
  -6  -3  -1    3.08    1.29
   6  -3   1    5.92    1.83
   6  -3   1    5.72    1.77
   6   3   1    3.88    1.68
  -6  -3  -2    1.40    0.89
  -6   3  -2    0.17    0.77
   6  -3   2    1.57    1.26
   6  -3   2    0.46    0.87
   6   3   2    2.25    1.56
  -6   3  -3    3.41    1.46
   6  -3   3    4.27    1.53
   6   3   3    4.14    1.77
  -6   3  -4   -0.21    0.81
   6  -3   4    1.62    1.15
   6   3   4   -0.04    1.11
  -6   3  -5   -0.21    0.83
   6  -3   5    1.62    1.24
   6   3   5   -0.03    1.17
  -6   3  -6    1.06    1.10
   6  -3   6    0.87    1.10
  -6  -3  -7    2.28    1.37
  -6   3  -7    1.14    1.13
   6  -3   7    1.15    1.34
  -6  -3  -8    2.05    1.41
  -6   3  -8    3.41    1.48
   6  -3   8    1.11    1.42
  -6  -3  -9    1.24    1.21
  -6   3  -9    3.93    1.78
   6  -3   9    1.85    1.44
  -6  -3 -10    1.72    1.43
  -6   3 -10    0.51    1.28
   6  -3  10    0.06    1.25
   6   3  10    0.82    1.49
  -6  -3 -11    0.12    1.11
  -6   3 -11    0.03    1.19
   6  -3  11    1.97    1.50
   6   3  11   -0.48    1.19
  -6   3 -12    0.66    1.23
   6  -3  12    5.55    2.43
   6   3  12    1.47    1.64
   6   3  13    0.12    1.71
  -6  -4  15    3.07    2.11
   6  -4 -15    1.87    1.41
   6   4 -15    4.33    2.35
  -6  -4  14    1.31    1.63
   6  -4 -14    1.41    1.46
   6   4 -14    3.13    1.87
  -6  -4  13    0.55    1.40
   6  -4 -13    0.19    1.09
   6   4 -13    0.77    1.65
  -6  -4  12    2.23    1.60
   6  -4 -12    0.70    0.97
   6   4 -12    1.71    1.76
  -6  -4  11    0.61    1.11
   6  -4 -11    0.74    1.02
   6   4 -11    0.55    1.27
  -6  -4  10    6.34    2.15
   6  -4 -10    3.96    1.64
   6   4 -10    5.51    2.14
  -6  -4   9    8.52    2.35
   6  -4  -9    9.48    2.46
   6   4  -9    9.36    2.60
  -6  -4   8    0.41    0.88
   6  -4  -8    2.21    1.59
   6   4  -8    2.15    1.62
  -6  -4   7    2.98    1.46
  -6   4   7    3.04    1.34
   6  -4  -7    4.75    1.92
   6   4  -7    5.23    1.99
  -6  -4   6    0.08    0.74
  -6   4   6    1.54    1.04
   6  -4  -6    0.27    1.03
   6   4  -6    0.68    1.24
  -6  -4   5    0.03    0.82
  -6   4   5   -0.20    0.64
   6  -4  -5    1.13    1.33
   6   4  -5    0.43    1.11
  -6  -4   4    8.00    2.16
  -6   4   4    3.85    1.42
   6  -4  -4    5.33    1.91
   6   4  -4    7.50    2.24
  -6  -4   3    4.11    1.62
  -6   4   3    5.58    1.64
   6  -4  -3    4.78    1.85
   6   4  -3    7.27    2.20
  -6  -4   2    2.20    1.26
  -6   4   2    0.60    0.77
   6  -4  -2    2.91    1.50
   6   4  -2    2.17    1.49
  -6  -4   1   11.80    2.40
  -6   4   1   10.76    2.16
   6  -4  -1   15.10    2.74
   6   4  -1   11.64    2.65
  -6  -4   0    5.06    1.72
  -6   4   0    4.09    1.47
   6  -4   0    5.27    1.93
   6   4   0    7.38    2.24
  -6  -4  -1    2.16    1.24
  -6   4  -1    1.83    1.10
   6  -4   1    0.96    1.20
   6   4   1    1.58    1.28
  -6  -4  -2    3.33    1.29
   6  -4   2    2.56    1.50
   6  -4   2    1.12    1.14
   6   4   2    1.19    1.35
   6  -4   3    1.10    1.06
   6   4   3    1.33    1.40
   6  -4   4    2.89    1.45
   6   4   4    3.91    1.87
   6  -4   5    3.32    1.51
   6   4   5    7.31    2.38
   6  -4   6    3.49    1.56
   6   4   6    3.73    1.90
  -6  -4  -7    0.30    1.04
  -6   4  -7    1.00    1.16
   6  -4   7   -0.03    1.09
  -6  -4  -8   -0.17    1.04
  -6   4  -8    1.09    1.16
   6  -4   8    1.45    1.62
  -6  -4  -9    1.06    1.17
  -6   4  -9    2.30    1.44
   6  -4   9    0.90    1.31
  -6  -4 -10    6.55    2.52
  -6   4 -10    8.06    2.33
   6  -4  10    6.88    2.62
  -6  -4 -11    2.26    1.93
  -6   4 -11    1.59    1.48
   6  -4  11    2.54    2.01
  -6   4 -12    1.34    1.65
  -6  -5  15    2.99    2.11
   6  -5 -15    0.91    1.33
  -6  -5  14    5.09    2.32
   6  -5 -14    3.86    1.92
   6   5 -14    5.33    2.54
  -6  -5  13    3.74    2.15
   6  -5 -13    4.07    1.78
   6   5 -13    6.12    2.50
  -6  -5  12    0.73    1.49
   6  -5 -12    1.09    1.14
   6   5 -12    1.70    1.65
  -6  -5  11    0.90    1.42
   6  -5 -11    0.11    1.04
   6   5 -11    0.51    1.30
  -6  -5  10    4.94    2.01
   6  -5 -10    2.27    1.45
   6   5 -10    5.74    2.29
  -6  -5   9    0.32    1.18
  -6   5   9    0.35    0.80
   6  -5  -9    0.40    1.01
   6   5  -9    1.55    1.56
  -6  -5   8    4.77    1.76
  -6   5   8    7.49    1.99
   6  -5  -8    7.71    2.45
   6   5  -8    5.90    2.21
  -6  -5   7    1.51    1.19
  -6   5   7    0.40    0.89
   6  -5  -7    0.71    1.25
   6   5  -7    2.65    1.60
  -6  -5   6    3.26    1.37
  -6   5   6    3.18    1.51
   6  -5  -6    4.51    1.86
   6   5  -6    2.20    1.58
  -6  -5   5    3.37    1.46
  -6   5   5    4.61    1.57
   6  -5  -5    5.67    2.09
   6   5  -5    4.89    2.13
  -6  -5   4    0.23    0.72
  -6   5   4    0.58    0.73
   6  -5  -4    0.30    1.09
   6   5  -4    0.78    1.15
  -6  -5   3    1.30    1.08
  -6   5   3    0.32    0.66
   6  -5  -3    2.07    1.22
   6   5  -3    0.17    0.98
  -6  -5   2    3.14    1.40
  -6   5   2    2.49    1.22
   6  -5  -2    3.06    1.56
   6   5  -2    2.44    1.54
  -6  -5   1    3.04    1.35
  -6   5   1    0.70    0.80
   6  -5  -1    3.17    1.49
   6   5  -1    3.15    1.58
  -6  -5   0    0.40    0.89
  -6   5   0   -0.41    0.59
   6  -5   0   -0.16    0.92
   6   5   0    1.31    1.31
  -6  -5  -1    6.13    1.92
  -6   5  -1    4.54    1.60
   6  -5   1    8.52    2.18
   6   5   1    5.93    2.13
  -6  -5  -2    0.23    1.08
  -6   5  -2    1.14    1.13
   6  -5   2    2.40    1.45
   6   5   2    1.51    1.51
   6  -5   3    0.21    0.91
   6   5   3    0.96    1.41
   6  -5   4    0.53    0.95
   6   5   4    3.53    1.85
   6  -5   5    1.28    1.25
   6   5   5    0.96    1.11
   6  -5   6   11.00    2.76
   6   5   6   10.98    2.85
  -6  -5  -7   -0.51    1.40
   6  -5   7    3.25    1.77
  -6  -5  -8    0.11    1.32
   6  -5   8    2.34    1.58
  -6  -5  -9   -1.02    1.36
   6  -5   9    0.23    1.42
  -6  -5 -10   -0.18    1.54
   6  -5  10    0.42    1.72
  -6  -6  14    1.94    1.91
   6  -6 -14    0.82    1.15
  -6  -6  13    5.72    2.58
   6  -6 -13    3.78    1.74
   6   6 -13    5.45    2.59
  -6  -6  12    1.67    1.77
   6  -6 -12    0.68    1.06
   6   6 -12    4.72    2.21
  -6  -6  11   -0.10    1.32
   6  -6 -11   -0.06    1.03
   6   6 -11    3.22    1.84
  -6  -6  10    0.55    1.43
  -6   6  10    0.19    0.79
   6  -6 -10    0.24    0.97
   6   6 -10    1.12    1.74
  -6  -6   9    1.34    1.39
  -6   6   9    1.37    1.18
   6  -6  -9    1.81    1.34
   6   6  -9    2.32    1.57
  -6  -6   8    1.19    1.06
  -6   6   8    0.02    0.85
   6  -6  -8    2.12    1.35
   6   6  -8    1.88    1.61
  -6  -6   7    0.70    0.98
  -6   6   7   -0.76    0.75
   6  -6  -7    1.20    1.57
   6   6  -7    0.49    1.34
  -6  -6   6    1.28    1.11
  -6   6   6    1.71    1.27
   6  -6  -6    1.57    1.34
   6   6  -6    1.63    1.50
  -6  -6   5    2.17    1.25
  -6   6   5    1.27    1.05
   6  -6  -5    2.27    1.37
   6   6  -5    1.58    1.49
  -6  -6   4    0.11    0.87
  -6   6   4   -0.85    0.56
   6  -6  -4    0.94    1.19
   6   6  -4    1.68    1.41
  -6  -6   3   24.33    3.48
  -6   6   3   22.97    2.84
   6  -6  -3   22.38    3.46
   6   6  -3   22.91    3.65
  -6  -6   2    3.09    1.46
  -6   6   2    3.28    1.42
   6  -6  -2    6.38    2.12
   6   6  -2    4.52    1.88
  -6  -6   1    7.42    2.13
  -6   6   1    5.70    1.85
   6  -6  -1    7.01    2.16
   6   6  -1    6.71    2.26
  -6  -6   0    0.10    0.95
  -6   6   0    0.42    0.72
   6  -6   0    2.58    1.40
   6   6   0    1.27    1.28
  -6  -6  -1   10.97    2.47
  -6   6  -1    7.10    2.13
   6  -6   1    7.14    2.12
   6   6   1   11.63    2.81
  -6  -6  -2    3.67    1.54
  -6   6  -2    3.45    1.59
   6  -6   2    4.67    1.75
   6   6   2    5.43    1.89
  -6   6  -3    2.91    1.57
   6   6   3    3.08    1.52
   6  -6   4    1.13    1.30
   6   6   4    4.32    1.64
   6  -6   5    1.68    1.30
   6   6   5    0.94    1.06
   6  -6   6    1.82    1.30
   6   6   6    3.23    1.63
   6  -6   7    1.42    1.51
  -6  -6  -8    2.76    2.02
   6  -6   8    1.49    1.51
  -6  -6  -9    0.22    1.66
   6  -6   9    3.56    2.07
  -6  -7  12   -0.09    1.40
  -6   7  12    1.17    1.05
   6  -7 -12    0.39    1.11
   6   7 -12    2.29    1.98
  -6  -7  11    0.36    1.32
  -6   7  11    1.35    0.92
   6  -7 -11    0.86    1.20
   6   7 -11    1.31    1.74
  -6  -7  10    1.66    1.42
  -6   7  10    0.16    0.79
   6  -7 -10   -0.07    1.16
   6   7 -10    0.90    1.59
  -6  -7   9    1.11    1.40
  -6   7   9    0.03    0.87
   6  -7  -9    1.72    1.21
   6   7  -9    1.55    1.62
  -6  -7   8   11.33    2.82
  -6   7   8    6.36    2.17
   6  -7  -8   10.10    2.91
   6   7  -8   11.62    3.19
  -6  -7   7    3.56    1.62
  -6   7   7    4.01    1.70
   6  -7  -7    4.28    2.05
   6   7  -7    5.02    2.13
  -6  -7   6    1.56    1.07
  -6   7   6    0.67    0.97
   6  -7  -6    1.30    1.54
   6   7  -6    1.79    1.51
  -6  -7   5    3.81    1.66
  -6   7   5    3.62    1.65
   6  -7  -5    3.38    1.81
   6   7  -5    4.55    1.99
  -6  -7   4    2.09    1.28
  -6   7   4    2.06    1.30
   6  -7  -4    3.49    1.66
   6   7  -4    3.32    1.75
  -6  -7   3    1.27    1.19
  -6   7   3    0.66    0.95
   6  -7  -3    2.11    1.46
   6   7  -3    0.15    0.94
  -6  -7   2    4.51    1.72
  -6   7   2    3.72    1.53
   6  -7  -2    5.95    2.06
   6   7  -2    3.53    1.75
  -6  -7   1    1.19    1.16
  -6   7   1    0.76    0.86
   6  -7  -1    2.79    1.45
   6   7  -1    1.91    1.36
  -6  -7   0    0.59    1.03
  -6   7   0    0.73    0.71
   6  -7   0    0.95    1.22
   6   7   0    0.20    0.95
  -6  -7  -1    1.49    1.23
  -6   7  -1    0.53    0.80
   6  -7   1    1.18    1.33
   6   7   1    1.63    1.29
  -6  -7  -2    0.99    1.19
  -6   7  -2    0.22    0.73
   6   7   2    2.23    1.36
  -6   7  -3    3.51    1.66
   6   7   3    3.95    1.68
  -6   7  -4    3.54    1.77
   6   7   4    4.19    1.83
   6  -7   5    0.67    1.30
   6   7   5   -0.17    1.00
   6  -7   6    1.68    1.80
   6   7   6    3.94    1.83
   6  -7   7    1.65    1.60
   6   7   7    1.22    1.13
  -6  -7  -8   -0.16    1.83
   6  -7   8    2.33    1.72
  -6   8  13    1.58    1.22
  -6   8  12    3.26    1.62
  -6  -8  11    1.19    1.83
  -6   8  11    0.10    0.92
   6  -8 -11    0.69    1.22
   6   8 -11    1.93    2.24
  -6  -8  10    5.52    2.31
  -6   8  10    3.39    1.62
   6  -8 -10    3.89    1.87
   6   8 -10    4.16    2.37
  -6  -8   9   -0.47    1.27
  -6   8   9    0.79    1.15
   6  -8  -9   -0.41    0.83
   6   8  -9    1.33    1.62
  -6  -8   8    1.53    1.16
  -6   8   8    1.36    1.20
   6  -8  -8    2.64    1.97
   6   8  -8    1.78    1.41
  -6  -8   7    2.52    1.42
  -6   8   7    2.06    1.50
   6  -8  -7    4.42    2.08
   6   8  -7    3.33    1.84
  -6  -8   6    2.71    1.35
  -6   8   6    1.19    1.38
   6  -8  -6    1.47    1.66
   6   8  -6    5.02    1.88
  -6  -8   5    0.97    1.07
  -6   8   5    0.34    0.95
   6  -8  -5    2.66    1.72
   6   8  -5    0.24    0.97
  -6  -8   4    1.04    1.20
  -6   8   4    0.05    0.79
   6  -8  -4    0.84    1.56
   6   8  -4    2.26    1.48
  -6  -8   3    2.58    1.40
  -6   8   3    1.77    1.21
   6  -8  -3    0.51    1.36
   6   8  -3    1.62    1.26
  -6  -8   2    0.64    1.20
  -6   8   2    0.86    0.97
   6  -8  -2    1.20    1.39
   6   8  -2   -0.29    0.94
  -6  -8   1    0.75    1.18
  -6   8   1    0.37    0.75
   6  -8  -1    0.68    1.16
   6   8  -1    0.92    1.15
  -6  -8   0    4.13    1.82
  -6   8   0    1.25    1.11
   6  -8   0    2.86    1.59
   6   8   0    2.50    1.42
  -6  -8  -1    4.15    1.73
  -6   8  -1    1.94    1.08
   6  -8   1    3.75    1.73
   6   8   1    1.14    1.25
  -6  -8  -2   -0.68    1.25
  -6   8  -2    0.02    0.63
   6   8   2    1.32    1.18
  -6   8  -3    2.79    1.53
   6   8   3    2.00    1.29
  -6   8  -4    0.46    1.07
   6   8   4    0.95    1.22
  -6   8  -5    1.74    1.20
   6   8   5    0.25    1.03
   6   8   6    4.65    1.83
   6  -8   7    3.69    2.29
   6   8   7    3.32    1.61
  -6   9  11    2.48    1.50
  -6   9  10    0.31    1.01
  -6   9   9    0.24    0.94
   6   9  -9    2.24    1.61
  -6  -9   8    0.63    0.97
  -6   9   8    0.23    0.98
   6  -9  -8    2.10    1.77
   6   9  -8    0.36    1.19
  -6  -9   7    1.04    1.30
  -6   9   7   -0.36    0.73
   6  -9  -7    0.07    1.51
   6   9  -7    0.25    1.23
  -6  -9   6    0.38    1.14
  -6   9   6    1.40    1.20
   6  -9  -6    0.99    1.69
   6   9  -6    1.16    1.26
  -6  -9   5   11.50    2.82
  -6   9   5   14.22    3.40
   6  -9  -5   17.68    3.69
   6   9  -5   16.14    3.56
  -6  -9   4    1.32    1.17
  -6   9   4    0.04    0.75
   6  -9  -4    0.91    1.52
   6   9  -4   -0.43    0.95
  -6  -9   3    0.87    1.17
  -6   9   3    0.05    0.78
   6  -9  -3    1.08    1.55
   6   9  -3   -0.67    0.99
  -6  -9   2    3.59    1.76
  -6   9   2    4.23    1.78
   6  -9  -2    5.47    2.24
   6   9  -2    5.85    2.12
  -6  -9   1    0.72    1.30
  -6   9   1    0.97    1.15
   6  -9  -1   -0.12    1.30
   6   9  -1   -0.22    1.10
  -6  -9   0   -0.90    1.06
  -6   9   0   -0.32    0.71
   6  -9   0    0.07    1.26
   6   9   0   -0.07    1.09
  -6  -9  -1    1.74    1.49
  -6   9  -1    2.25    1.40
   6  -9   1    3.21    1.83
   6   9   1    1.18    1.24
  -6  -9  -2    2.51    1.69
  -6   9  -2    2.32    1.38
   6   9   2    4.03    1.69
  -6   9  -3    4.16    1.77
   6   9   3    4.46    1.76
  -6   9  -4   -1.18    0.66
   6   9   4    0.29    1.10
  -6   9  -5    0.49    1.00
   6   9   5    1.66    1.43
   6   9   6    0.20    1.14
  -6  10   7   -0.56    1.05
  -6 -10   6    1.31    1.57
  -6  10   6    4.19    2.12
   6 -10  -6    3.22    2.21
   6  10  -6    1.58    1.51
  -6 -10   5    2.95    1.58
  -6  10   5    2.15    1.42
   6 -10  -5    1.52    1.86
   6  10  -5    0.09    1.12
  -6 -10   4    0.64    1.15
  -6  10   4    0.36    0.90
   6 -10  -4   -0.74    1.44
   6  10  -4    0.11    1.19
  -6 -10   3    1.06    1.38
  -6  10   3    2.26    1.42
   6 -10  -3    4.77    2.31
   6  10  -3    2.09    1.60
  -6 -10   2    2.34    1.57
  -6  10   2    2.44    1.60
   6 -10  -2    4.50    2.28
   6  10  -2    2.93    1.73
  -6 -10   1    1.95    1.54
  -6  10   1    0.77    1.13
   6 -10  -1    2.26    1.86
   6  10  -1    1.90    1.43
  -6 -10   0    1.94    1.47
  -6  10   0    2.76    1.36
   6 -10   0    2.44    1.76
   6  10   0    2.75    1.65
  -6 -10  -1    2.03    1.42
  -6  10  -1   -0.58    0.78
   6 -10   1    1.00    1.63
   6  10   1    1.57    1.31
  -6  10  -2    1.01    1.20
   6  10   2    0.00    1.29
   6  10   3    0.82    1.28
   6  10   4    0.82    1.43
  -6 -11   1    0.41    1.45
   6 -11  -1    1.39    2.12
  -6 -11   0    0.07    1.20
   6 -11   0    2.01    2.14
  -6 -11  -1    1.72    1.67
   6 -11   1    3.12    2.25
  -7   0  13    1.57    1.75
  -7   0  12    1.29    1.80
  -7   0  11    1.26    1.68
  -7   0  10    0.86    1.06
  -7   0   9    0.60    1.06
  -7   0   8   -0.61    0.78
  -7   0   7    1.01    1.12
   7   0  -7    2.88    1.64
  -7   0   6   -0.64    0.78
   7   0  -6    0.88    1.47
  -7   0   5    1.10    1.08
   7   0  -5    0.63    1.19
  -7   0   4   -0.24    0.92
   7   0  -4    1.28    1.44
  -7   0   3    1.13    1.12
   7   0  -3    2.31    1.56
  -7   0   2    1.19    1.10
   7   0  -2    0.63    1.20
  -7   0   1   -0.44    0.81
   7   0  -1    2.07    1.64
  -7   0   0    0.20    0.95
   7   0   0    0.94    1.31
   7   0   1    5.76    2.16
   7   0   2    1.58    1.42
   7   0   3   10.30    2.74
  -7   0  -4    0.90    1.21
  -7   0  -5    0.59    1.16
  -7   0  -6    0.83    1.12
  -7   0  -7    2.96    1.62
  -7   0  -8    0.97    1.16
  -7   0  -9    2.64    1.60
   7   0   9    4.46    2.08
   7   0  10   -0.34    1.49
  -7  -1  13    1.58    1.77
  -7   1  13    1.81    1.83
  -7  -1  12    1.16    1.64
  -7   1  12    1.15    1.54
  -7  -1  11    2.26    1.93
  -7   1  11    0.47    1.36
  -7  -1  10   -1.08    0.77
  -7   1  10   -0.16    0.91
   7   1 -10    0.84    1.77
  -7  -1   9    0.30    0.83
  -7   1   9    1.61    1.14
   7   1  -9    1.76    1.63
  -7  -1   8    5.73    2.05
  -7   1   8    4.50    1.82
   7   1  -8    7.30    2.27
  -7  -1   7    1.37    1.26
  -7   1   7    1.48    1.14
   7   1  -7    3.27    1.81
  -7  -1   6    2.99    1.45
  -7   1   6    4.10    1.72
   7   1  -6    4.97    2.03
  -7  -1   5    5.42    1.87
  -7   1   5    5.57    1.94
   7   1  -5    4.74    1.96
  -7  -1   4   -0.87    0.75
  -7   1   4    1.49    1.28
   7   1  -4    1.63    1.32
  -7  -1   3    2.15    1.33
  -7   1   3    1.97    1.37
   7   1  -3    1.75    1.47
  -7  -1   2    8.11    2.11
  -7   1   2    6.58    2.06
   7  -1  -2    9.21    2.39
   7   1  -2    7.07    2.44
  -7  -1   1    0.35    1.03
  -7   1   1    0.62    0.95
   7  -1  -1    1.61    1.38
   7   1  -1    2.00    1.53
  -7  -1   0    4.63    1.69
  -7   1   0    4.26    1.60
   7  -1   0    5.10    2.02
   7   1   0    5.36    2.10
   7  -1   1    1.41    1.37
   7   1   1    2.10    1.58
   7  -1   2    2.67    1.69
   7   1   2    2.24    1.59
  -7   1  -3    0.69    1.06
   7   1   3    1.52    1.53
  -7   1  -4    4.30    1.75
  -7  -1  -5    0.50    1.07
  -7   1  -5   -0.32    0.96
  -7  -1  -6    3.59    1.78
  -7   1  -6    1.50    1.45
   7  -1   6    3.71    1.79
  -7  -1  -7    0.65    1.25
  -7   1  -7    0.56    1.08
   7  -1   7    0.64    1.34
  -7  -1  -8    1.59    1.41
  -7   1  -8    0.19    1.09
   7  -1   8    0.49    1.62
  -7  -1  -9    3.53    1.50
  -7   1  -9    3.23    1.73
   7  -1   9    1.93    1.80
   7  -1  10    0.80    1.30
   7   2 -14    1.31    2.20
  -7  -2  13    0.27    1.76
  -7   2  13    1.07    1.85
  -7  -2  12    1.33    1.69
  -7   2  12    0.46    1.60
   7   2 -12    1.34    1.90
  -7  -2  11    1.46    1.52
   7   2 -11    1.39    1.90
  -7  -2  10   -0.08    0.96
   7   2 -10    2.12    1.78
  -7  -2   9   -0.11    0.88
   7  -2  -9    0.79    1.60
   7   2  -9    1.18    1.51
  -7  -2   8    1.64    1.21
   7  -2  -8    1.06    1.54
   7   2  -8    1.82    1.67
  -7  -2   7    4.62    1.82
   7  -2  -7    3.80    2.07
   7   2  -7    8.17    2.61
  -7  -2   6    3.54    1.62
   7  -2  -6    0.76    1.50
   7   2  -6    0.42    1.37
  -7  -2   5   -0.66    0.76
   7  -2  -5    0.15    1.21
   7   2  -5    0.48    1.38
  -7  -2   4    1.08    1.06
   7  -2  -4    1.31    1.42
   7   2  -4    3.44    1.88
  -7  -2   3    4.13    1.68
   7  -2  -3    5.35    2.04
   7   2  -3    7.54    2.31
  -7  -2   2    1.25    1.08
   7  -2  -2    1.29    1.44
   7   2  -2    1.58    1.34
  -7  -2   1    0.76    0.96
   7  -2  -1    1.59    1.45
   7   2  -1    1.84    1.56
  -7  -2   0    4.01    1.57
   7   2   0    5.51    2.13
   7   2   1    3.12    1.89
   7   2   2    1.10    1.52
  -7   2  -3    2.01    1.24
   7  -2   3    3.90    1.73
   7   2   3    5.43    2.28
  -7   2  -4    9.87    2.53
   7  -2   4   11.33    2.69
   7   2   4    9.46    2.94
  -7  -2  -5    0.88    1.23
  -7   2  -5    1.17    1.21
   7  -2   5    2.48    1.64
  -7  -2  -6    2.28    1.33
  -7   2  -6    3.44    1.60
   7  -2   6    3.04    1.83
  -7  -2  -7    1.66    1.36
  -7   2  -7    1.23    1.38
   7  -2   7    0.65    1.38
  -7  -2  -8    1.41    1.39
  -7   2  -8    0.84    1.23
   7  -2   8    1.37    1.79
  -7   2  -9    1.15    1.20
   7  -2   9   -0.41    1.12
  -7   2 -10    0.48    1.48
   7   3 -14    1.16    2.15
   7   3 -13    3.48    2.22
  -7  -3  12    0.83    1.54
   7  -3 -12    1.78    1.27
   7   3 -12   -0.28    1.60
  -7  -3  11    5.18    2.14
   7  -3 -11    2.92    1.65
   7   3 -11    6.55    2.55
  -7  -3  10    2.88    1.45
   7  -3 -10    0.01    1.31
   7   3 -10    3.77    2.11
  -7  -3   9    0.46    0.83
   7  -3  -9    0.57    1.53
   7   3  -9    0.14    1.56
  -7  -3   8    0.50    0.87
   7  -3  -8    0.93    1.56
   7   3  -8    0.96    1.49
  -7  -3   7    1.59    1.11
   7  -3  -7    1.11    1.49
   7   3  -7    3.20    1.89
  -7  -3   6   11.73    2.75
   7  -3  -6   11.93    3.06
   7   3  -6   15.16    3.17
  -7  -3   5    2.74    1.48
   7  -3  -5    3.63    1.86
   7   3  -5    5.32    2.15
  -7  -3   4    0.75    0.98
   7  -3  -4    1.60    1.51
   7   3  -4    0.26    1.35
  -7  -3   3   -0.59    0.86
   7  -3  -3   -0.28    1.23
   7   3  -3    1.99    1.55
  -7  -3   2    2.63    1.32
   7  -3  -2    1.74    1.63
   7   3  -2    2.31    1.61
  -7  -3   1    0.35    0.94
   7  -3  -1    2.90    1.58
   7   3  -1    1.52    1.38
  -7  -3   0    0.69    1.05
   7  -3   0    1.47    1.41
   7   3   0    1.30    1.44
  -7   3  -1    5.44    1.83
   7   3   1    7.74    2.50
   7  -3   2    2.06    1.29
   7   3   2    1.96    1.71
   7  -3   3    1.38    1.36
   7   3   3    0.28    1.53
   7  -3   4    6.54    2.14
   7   3   4    5.90    2.46
   7  -3   5    1.39    1.57
   7   3   5    0.38    1.60
  -7  -3  -6    0.04    1.23
   7  -3   6    1.74    1.47
  -7  -3  -7    4.34    1.93
   7  -3   7    5.03    2.09
  -7  -3  -8    1.82    1.56
   7  -3   8    0.33    1.79
  -7   3  -9    2.32    1.58
   7  -3   9    2.16    2.01
  -7   3 -10    0.23    1.42
   7   4 -13    1.74    2.29
  -7  -4  12    1.11    1.74
   7   4 -12    2.81    2.26
  -7  -4  11    0.79    1.62
   7  -4 -11    0.15    1.12
   7   4 -11    1.53    1.87
  -7  -4  10    1.18    1.23
   7  -4 -10    2.45    1.93
   7   4 -10    3.14    2.02
  -7  -4   9    0.54    1.06
   7  -4  -9    0.73    1.54
   7   4  -9   -0.44    1.75
  -7  -4   8   -0.16    0.86
   7  -4  -8    1.91    1.72
   7   4  -8    1.70    1.59
  -7  -4   7   -0.30    0.88
   7  -4  -7   -0.66    1.27
   7   4  -7    0.68    1.46
  -7  -4   6    2.90    1.58
   7  -4  -6    2.98    1.78
   7   4  -6    4.35    2.19
  -7  -4   5    1.32    1.04
   7  -4  -5    0.39    1.38
   7   4  -5    2.72    1.83
  -7  -4   4    0.71    1.07
   7  -4  -4    1.85    1.56
   7   4  -4    1.28    1.60
  -7  -4   3    1.11    1.13
   7  -4  -3    3.28    1.64
   7   4  -3    2.58    1.83
  -7  -4   2    3.29    1.66
   7  -4  -2    3.95    1.87
   7   4  -2    3.70    2.02
  -7  -4   1    5.98    1.98
  -7   4   1    5.14    1.67
   7  -4  -1    6.21    2.28
   7   4  -1    5.92    2.35
  -7  -4   0    5.28    1.87
  -7   4   0    5.32    1.80
   7  -4   0    8.16    2.43
   7   4   0    5.62    2.25
  -7   4  -1   -0.12    0.86
   7   4   1   -0.43    1.45
  -7   4  -2    4.52    1.74
   7   4   2    3.98    2.18
   7  -4   3    3.49    1.77
   7   4   3    6.75    2.66
   7  -4   4    2.74    1.56
   7   4   4    4.11    2.27
   7  -4   5    4.89    2.16
   7   4   5    6.11    2.53
   7  -4   6    3.82    1.94
  -7  -4  -7    2.84    1.69
   7  -4   7    0.16    1.41
   7  -4   8    2.39    1.83
  -7  -5  11    0.74    1.70
   7   5 -11    2.50    2.03
  -7  -5  10    2.60    1.73
   7  -5 -10    2.80    1.89
   7   5 -10    1.39    1.89
  -7  -5   9    0.93    1.05
   7  -5  -9    1.02    1.53
   7   5  -9   -0.94    1.80
  -7  -5   8    1.06    1.02
   7  -5  -8    1.85    1.68
   7   5  -8    0.56    1.61
  -7  -5   7    4.78    1.87
   7  -5  -7    3.71    1.95
   7   5  -7    2.93    1.99
  -7  -5   6    2.62    1.41
   7  -5  -6    4.68    2.11
   7   5  -6    6.78    2.60
  -7  -5   5    4.82    1.84
   7  -5  -5    3.52    1.96
   7   5  -5    2.41    1.89
  -7  -5   4    1.22    1.07
   7  -5  -4    3.26    1.75
   7   5  -4    3.18    2.00
  -7  -5   3    2.20    1.42
  -7   5   3    3.16    1.41
   7  -5  -3    5.45    2.03
   7   5  -3    6.24    2.36
  -7  -5   2    5.65    2.00
  -7   5   2    5.13    1.80
   7  -5  -2    9.90    2.70
   7   5  -2    5.14    2.35
  -7  -5   1    1.02    1.16
  -7   5   1    0.57    0.86
   7  -5  -1    2.20    1.54
   7   5  -1    1.21    1.62
  -7  -5   0    0.00    0.97
  -7   5   0    0.57    0.91
   7  -5   0    0.72    1.41
   7   5   0    1.44    1.68
  -7   5  -1    6.85    2.15
   7   5   1    8.55    2.82
  -7   5  -2    0.58    1.10
   7   5   2    0.36    1.59
  -7   5  -3    3.11    1.59
   7   5   3    2.28    1.90
   7  -5   4    2.08    1.73
   7   5   4    1.64    2.01
   7  -5   5    1.17    1.44
   7   5   5    1.79    2.00
   7  -5   6    3.07    1.87
   7   5   6    2.43    2.18
   7  -5   7    2.34    1.71
   7   6 -10    1.72    2.06
  -7  -6   9    0.65    1.18
   7  -6  -9    1.28    1.90
   7   6  -9    0.67    2.12
  -7  -6   8   -0.58    0.92
   7  -6  -8    0.68    1.56
   7   6  -8    0.06    1.69
  -7  -6   7    0.31    1.06
   7  -6  -7    0.24    1.61
   7   6  -7    0.91    1.65
  -7  -6   6   -0.24    0.94
   7  -6  -6    0.05    1.40
   7   6  -6    3.53    1.97
  -7  -6   5    0.70    1.03
  -7   6   5   -0.42    0.76
   7  -6  -5    0.71    1.57
   7   6  -5   -0.37    1.50
  -7  -6   4    1.54    1.31
  -7   6   4    4.57    1.73
   7  -6  -4    3.88    2.16
   7   6  -4    7.55    2.64
  -7  -6   3    2.60    1.49
  -7   6   3    1.15    1.03
   7  -6  -3    1.18    1.58
   7   6  -3    2.04    1.74
  -7  -6   2   -0.29    0.94
  -7   6   2    0.21    0.78
   7  -6  -2    0.75    1.50
   7   6  -2   -0.14    1.46
  -7  -6   1    0.41    1.12
  -7   6   1   -0.08    0.79
   7  -6  -1   -0.91    1.41
   7   6  -1    0.23    1.61
  -7  -6   0    1.20    1.23
  -7   6   0    0.65    0.86
   7  -6   0    0.91    1.49
   7   6   0   -1.26    1.50
  -7   6  -1    1.40    1.06
   7   6   1    1.37    1.93
  -7   6  -2    3.59    1.75
   7   6   2    6.54    2.65
  -7   6  -3    1.14    1.13
   7   6   3    3.52    2.11
  -7   6  -4    2.37    1.51
   7   6   4    2.33    2.03
   7  -6   5    1.51    1.66
   7   6   5    1.80    1.36
   7  -6   6   -1.16    1.64
  -7  -7   8   -0.30    0.98
   7   7  -8    0.42    1.76
  -7  -7   7    1.75    1.40
  -7   7   7    4.32    1.98
   7  -7  -7    2.30    1.89
   7   7  -7    5.70    2.42
  -7  -7   6    0.65    0.99
  -7   7   6    1.51    1.33
   7  -7  -6    1.63    1.98
   7   7  -6    3.25    2.15
  -7  -7   5   -0.05    1.02
  -7   7   5   -0.43    0.84
   7  -7  -5    2.34    1.89
   7   7  -5    0.42    1.50
  -7  -7   4   -0.13    1.05
  -7   7   4    1.46    1.27
   7  -7  -4    0.28    1.59
   7   7  -4    1.49    1.82
  -7  -7   3    1.84    1.29
  -7   7   3    1.54    1.16
   7  -7  -3    0.87    1.61
   7   7  -3    0.77    1.76
  -7  -7   2    2.59    1.34
  -7   7   2    1.55    1.11
   7  -7  -2    3.41    1.98
   7   7  -2    0.58    1.84
  -7  -7   1    0.65    1.17
  -7   7   1    1.04    1.07
   7  -7  -1    2.12    1.81
   7   7  -1    0.92    1.69
  -7  -7   0   -0.22    1.02
  -7   7   0    0.04    0.79
   7  -7   0    1.79    1.69
   7   7   0   -0.10    1.42
  -7   7  -1    0.45    0.97
   7   7   1    0.92    1.22
  -7   7  -2    1.87    1.18
   7   7   2    0.12    1.13
  -7   7  -3    1.71    1.20
   7   7   3    3.58    1.82
  -7   7  -4    2.30    1.64
  -7   8   8   -0.55    0.95
  -7   8   7    0.46    1.10
  -7   8   6    0.77    1.24
  -7  -8   5    2.18    1.35
  -7   8   5    1.81    1.32
   7  -8  -5    2.88    2.22
  -7  -8   4    1.96    1.36
  -7   8   4    0.99    1.08
   7  -8  -4    0.36    1.82
   7   8  -4   -0.11    1.29
  -7  -8   3    0.53    1.07
  -7   8   3    0.29    0.99
   7  -8  -3    0.47    1.67
   7   8  -3    0.24    1.24
  -7  -8   2    0.19    1.06
  -7   8   2   -0.11    0.89
   7  -8  -2    1.73    1.86
   7   8  -2    1.52    1.45
  -7  -8   1    6.85    2.23
  -7   8   1    4.36    1.80
   7  -8  -1    7.95    2.81
   7   8  -1    5.16    2.20
  -7  -8   0    0.60    1.30
  -7   8   0    1.53    1.26
   7  -8   0    1.04    1.69
   7   8   0   -0.31    1.18
  -7   8  -1   -0.15    0.83
  -7   8  -2    3.39    1.80
  -7  -9   2    1.01    1.19
   7  -9  -2    1.76    2.19
  -7  -9   1    1.30    1.45
   7  -9  -1    0.53    2.26
  -7  -9   0    0.87    1.45
  -8   0   8    1.71    1.31
  -8   0   7   -0.77    0.84
  -8   0   6    4.20    1.79
  -8   0   5   -0.42    0.91
  -8   0   4    1.05    1.27
  -8   0   3    0.36    1.12
  -8   0   2    2.83    1.55
   8   0  -1   -0.28    1.65
   8   0   0    3.63    2.17
   8   0   1    0.71    1.85
   8   0   2    2.75    2.08
  -8   0  -3    1.08    1.25
  -8   0  -4    2.65    1.68
  -8   0  -5    0.54    1.18
  -8  -1   8   -0.89    0.93
  -8   1   8    0.98    1.23
  -8  -1   7    4.24    1.83
  -8   1   7    1.43    1.38
  -8  -1   6   -0.32    0.97
  -8   1   6    0.92    1.11
  -8  -1   5   -0.05    0.97
  -8   1   5   -1.33    0.84
   8   1  -5   -0.62    1.54
  -8  -1   4    2.81    1.46
  -8   1   4    0.38    1.28
   8   1  -4    3.33    2.09
  -8  -1   3    0.97    1.31
  -8   1   3    1.83    1.39
   8   1  -3    1.22    1.83
  -8  -1   2    1.28    1.27
  -8   1   2    0.95    1.14
   8   1  -2    1.73    1.81
   8   1  -1    5.74    2.35
   8   1   0    0.89    1.89
   8   1   1    0.26    1.66
   8   1   2    0.47    1.77
  -8  -1  -4    1.63    1.51
  -8  -1  -5    0.78    1.42
  -8   1  -5    0.09    1.17
  -8   1  -6    0.69    1.31
   8   2  -9    6.37    2.83
  -8  -2   8    3.19    1.50
  -8   2   8    2.44    1.54
   8   2  -8    3.55    2.36
  -8  -2   7    0.39    1.11
  -8   2   7    1.31    1.17
   8   2  -7    0.44    1.90
  -8  -2   6    1.14    1.36
  -8   2   6    1.85    1.31
   8   2  -6    1.21    1.94
  -8  -2   5    0.23    1.03
  -8   2   5    0.35    1.09
   8   2  -5   -0.08    1.61
  -8  -2   4    0.77    1.08
  -8   2   4    0.97    1.27
   8   2  -4    0.69    1.75
  -8  -2   3    1.00    1.13
  -8   2   3    1.62    1.35
   8   2  -3   -0.89    1.80
  -8  -2   2    1.44    1.25
  -8   2   2    0.06    1.06
   8   2  -2    1.71    1.96
   8   2  -1    1.33    2.04
   8   2   0    2.95    2.05
   8   2   1    3.54    2.36
   8   2   2    4.61    2.50
   8   2   3    0.14    1.92
   8   3 -10    3.92    2.57
   8   3  -9    3.03    2.25
   8   3  -8    0.64    1.94
  -8  -3   7    0.56    1.20
   8  -3  -7    2.27    2.33
   8   3  -7    3.35    2.40
  -8  -3   6    0.69    1.18
   8  -3  -6    1.95    2.25
   8   3  -6    0.09    1.86
  -8  -3   5    0.69    1.24
   8  -3  -5    0.80    2.12
   8   3  -5    0.85    1.76
  -8  -3   4    7.41    2.20
   8  -3  -4    8.15    2.94
   8   3  -4    7.44    2.79
  -8  -3   3   -0.38    1.02
   8  -3  -3   -0.23    1.73
   8   3  -3    2.10    2.01
  -8  -3   2    1.46    1.24
   8   3  -2    0.09    1.86
   8   3  -1    1.22    1.93
   8   3   0    2.48    2.15
   8   3   1    0.89    1.94
   8   3   2    2.91    2.33
   8   3   3    2.49    2.15
   8   4  -8   -0.11    2.11
   8   4  -7    1.27    2.06
  -8  -4   6    0.56    1.28
   8  -4  -6   -0.12    1.87
   8   4  -6    0.09    2.01
  -8  -4   5    1.92    1.31
   8  -4  -5    3.10    2.23
   8   4  -5    0.62    1.88
  -8  -4   4    1.79    1.25
   8  -4  -4    2.06    2.05
   8   4  -4    1.55    2.12
  -8  -4   3    1.56    1.16
   8  -4  -3    1.82    1.91
   8   4  -3    3.13    2.23
  -8  -4   2    0.40    1.16
   8  -4  -2    3.99    2.19
   8   4  -2    1.94    2.40
   8   4  -1    2.12    2.34
   8   4   0    4.43    2.58
   8   4   1    3.01    2.43
  -8  -5   5    2.06    1.51
   8  -5  -5    3.31    2.46
  -8  -5   4    1.69    1.27
   8  -5  -4    2.90    2.40
  -8  -5   3    1.25    1.23
   8  -5  -3    1.29    2.24
  -8  -5   2    0.94    1.17
   8  -5  -2    2.85    2.21
  -8  -6   3    4.82    1.88
   8  -6  -3    8.50    3.03
  -8  -6   2    1.81    1.35
   8  -6  -2    4.35    2.58
   0   0   0    0.00    0.00
;
_shelx_hkl_checksum     28193
_shelx_res_file
;
TITL AKSM IN P2(1)/N
CELL  0.71073  6.57170 11.80580 16.20080 90.00000 97.37400 90.00000
ZERR 4  0.00100  0.00170  0.00230  0.00000  0.00300  0.00000
LATT 1
SYMM -X+ 0.50000, Y+ 0.50000, -Z+ 0.50000
SFAC C H N CL S
UNIT 40 60 4 8 4
TEMP 25
FMAP   2
PLAN   5
SIZE   0.20   0.24   0.28
ACTA
OMIT 0 50.5
BOND  $H
HTAB
EQIV $1 -X+1, -Y, -Z
HTAB N1 CL2_$1
HTAB N1 CL2
EQIV $2 X-1, Y, Z
HTAB C8 CL2_$2
HTAB C7 CL2_$2
HTAB C7 S1
HTAB C9 CL2_$1
HTAB C9 CL2
EQIV $3 -X+1/2, Y-1/2, -Z+1/2
HTAB C10 CL1_$3
CONF
L.S.  9
WGHT    0.072700
FVAR       0.23736
S1    5    0.733843   -0.102301    0.268200    11.00000    0.05572    0.06793 =
         0.06317    0.00051   -0.00335   -0.01491
CL1   4    0.292473    0.373869    0.022798    11.00000    0.08794    0.04127 =
         0.10120    0.01355    0.01114    0.00741
N1    3    0.351833    0.051798    0.104763    11.00000    0.04649    0.03619 =
         0.04673   -0.00498   -0.00099    0.00023
AFIX  23
H1A   2    0.275103    0.020797    0.061338    11.00000   -1.20000
H1B   2    0.482742    0.041099    0.098022    11.00000   -1.20000
AFIX   0
C1    1    0.350387   -0.131699    0.175696    11.00000    0.05323    0.03789 =
         0.04165    0.00229    0.00679    0.00055
C2    1    0.533616   -0.181534    0.210859    11.00000    0.04965    0.04119 =
         0.04020    0.00141   -0.00132    0.00096
C4    1    0.412030   -0.362177    0.157053    11.00000    0.08827    0.03519 =
         0.05973    0.00550    0.00454    0.00459
AFIX  43
H4    2    0.433956   -0.439253    0.150266    11.00000   -1.20000
AFIX   0
C3    1    0.561240   -0.296918    0.201054    11.00000    0.06415    0.04239 =
         0.05768    0.00424   -0.00332    0.01106
AFIX  43
H3    2    0.682818   -0.330656    0.224667    11.00000   -1.20000
AFIX   0
C5    1    0.231900   -0.314191    0.123318    11.00000    0.08848    0.05043 =
         0.05834    0.00106   -0.01124   -0.01817
AFIX  43
H5    2    0.130065   -0.358409    0.093959    11.00000   -1.20000
AFIX   0
C6    1    0.201346   -0.199239    0.132996    11.00000    0.05421    0.05757 =
         0.06621    0.00509   -0.01340   -0.00528
AFIX  43
H6    2    0.077731   -0.166893    0.110227    11.00000   -1.20000
AFIX   0
C8    1    0.310199    0.175449    0.105143    11.00000    0.04939    0.03241 =
         0.06694   -0.00150    0.00588    0.00227
AFIX  23
H8A   2    0.401338    0.211340    0.149341    11.00000   -1.20000
H8B   2    0.170072    0.188449    0.115662    11.00000   -1.20000
AFIX   0
C7    1    0.310266   -0.007328    0.181217    11.00000    0.05601    0.04308 =
         0.04787    0.00377    0.00721    0.00817
AFIX  23
H7A   2    0.168347    0.004732    0.189581    11.00000   -1.20000
H7B   2    0.396798    0.024050    0.228737    11.00000   -1.20000
AFIX   0
C9    1    0.342052    0.226633    0.022954    11.00000    0.08525    0.03702 =
         0.07134    0.00403   -0.00325    0.00169
AFIX  23
H9A   2    0.251095    0.190551   -0.021209    11.00000   -1.20000
H9B   2    0.482221    0.213597    0.012504    11.00000   -1.20000
AFIX   0
C10   1    0.666902   -0.120985    0.371110    11.00000    0.08406    0.08440 =
         0.05753   -0.01370   -0.00109   -0.01989
AFIX 137
H10A  2    0.533568   -0.089218    0.374085    11.00000   -1.50000
H10B  2    0.766207   -0.083417    0.410426    11.00000   -1.50000
H10C  2    0.665063   -0.200330    0.383959    11.00000   -1.50000
AFIX   0
CL2   4    0.805323    0.049579    0.072700    11.00000    0.04995    0.05765 =
         0.05239   -0.00743    0.00200    0.00439
HKLF 4
REM  AKSM IN P2(1)/N
REM R1 =  0.0649 for    1584 Fo > 4sig(Fo)  and  0.0951 for all    2255 data
REM    128 parameters refined using      0 restraints
END
WGHT      0.0726      0.0000
REM Instructions for potential hydrogen bonds
HTAB N1 Cl2_$1
HTAB N1 Cl2
HTAB C8 Cl2_$2
HTAB C7 Cl2_$2
HTAB C7 S1
HTAB C9 Cl2_$1
HTAB C9 Cl2
HTAB C10 Cl1_$3
REM Highest difference peak  0.502,  deepest hole -0.229,  1-sigma level  0.072
Q1    1   0.6711  0.0541  0.1025  11.00000  0.05    0.50
Q2    1   0.6060 -0.0946  0.2975  11.00000  0.05    0.49
Q3    1   0.9270  0.0474  0.0420  11.00000  0.05    0.41
Q4    1   0.1611  0.3791  0.0657  11.00000  0.05    0.35
Q5    1   0.8852 -0.0915  0.2477  11.00000  0.05    0.34
;
_shelx_res_checksum     82449
_shelxl_version_number     2014/6
data_Global
_journal_date_recd_electronic     2015-01-31
_journal_date_accepted     2015-04-26
_journal_name_full     'Acta Crystallographica, Section E'
_journal_year     2015
_journal_volume     71
_journal_issue      6
_journal_page_first     621
_journal_page_last     623
_journal_paper_category     GO
_journal_paper_doi     10.1107/S2056989015008221
_journal_coeditor_code     SU5075
_publ_contact_author_name     'P. Raghavendra Kumar'
_publ_contact_author_address
;
Department of Chemistry, UCS, Tumkur University,
Tumkur 572 103, Karnataka,
India
;
_publ_contact_author_email     'raghukp1@gmail.com'
_publ_contact_author_fax     '9108162260220'
_publ_contact_author_phone     '91-990151112'
_publ_section_title
;
Crystal structure of (2-chloroethyl)[2-(methylsulfanyl)benzyl]ammonium chloride
;
loop_
    _publ_author_name
    _publ_author_footnote
    _publ_author_address
    'Raghavendra Kumar, P.' .
;
Department of Chemistry, UCS, Tumkur University, Tumkur 572 103, Karnataka,
India
;
    'Shailesh, Upereti' .
;
Department of Chemistry, Indian Institute of Technology, Delhi,
New Delhi 110 016,
India
;
    'Palakshamurthy, B. S.' .
;
Department of Studies and Research in Physics, U.C.S.
Tumkur University, Tumkur
Karnataka 572 103,
India
;
_publ_section_synopsis
;
In the cation of the title molecular salt, the N atom is protonated with
<i>sp</i>^3^-hybridization and has a tetrahedral geometry. In the crystal, the
cations are bridged by the Cl^-^ anions <i>via</i> N---H...Cl hydrogen bonds,
forming four-centred inversion dimers with an <i>R</i>~4~^2^(8) ring motif.
;
_cell_special_details     prism
_diffrn_radiation_monochromator     Graphite
_diffrn_standards_number     2188
_refine_ls_number_constraints     0
