# Supplementary material for: Crystal structure of (2-chloro­eth­yl)[2-(methyl­sulfan­yl)benz­yl]ammonium chloride
Source: Acta Crystallogr E Crystallogr Commun. 2015 May 13;71(Pt 6):621–3. doi: 10.1107/S2056989015008221 (PMC4459316; doi:10.1107/S2056989015008221)
Supplement: Supplementary file 2 [file e-71-00621-Isup2.hkl]

#
# h,k,l, Fc-squared, Fo-squared, sigma(Fo-squared), status flag
#
data_I
_shelx_title ' AKSM IN P2(1)/N'
_shelx_refln_list_code          4
_shelx_F_calc_maximum      164.82
_exptl_crystal_F_000       528.00
_reflns_d_resolution_high  0.8331

loop_
 _space_group_symop_operation_xyz
 'x, y, z'
 '-x+1/2, y+1/2, -z+1/2'
 '-x, -y, -z'
 'x-1/2, -y-1/2, z-1/2'

_cell_length_a     6.5717
_cell_length_b    11.8058
_cell_length_c    16.2008
_cell_angle_alpha  90.000
_cell_angle_beta   97.374
_cell_angle_gamma  90.000

_shelx_F_squared_multiplier     1.000

loop_
 _refln_index_h
 _refln_index_k
 _refln_index_l
 _refln_F_squared_calc
 _refln_F_squared_meas
 _refln_F_squared_sigma
 _refln_observed_status
   2   0   0      27165.44      29145.79      1553.82 o
   4   0   0        721.10        710.82        46.30 o
   6   0   0         46.97         48.74        17.00 o
   1   1   0        132.61        113.79         4.26 o
   2   1   0       6567.60       6873.14       279.33 o
   3   1   0         25.88          9.15         4.24 o
   4   1   0       1306.79       1223.00        58.39 o
   5   1   0        108.48        116.74        11.60 o
   6   1   0        494.34        432.92        23.74 o
   7   1   0         64.17         85.01        16.12 o
   0   2   0         62.36         69.97         5.39 o
   1   2   0        230.78        196.79         6.21 o
   2   2   0       1602.30       1579.24        47.24 o
   3   2   0         26.92         40.37         6.08 o
   4   2   0          0.04          5.07         4.53 o
   5   2   0        183.58        175.94        15.48 o
   6   2   0         32.58         33.61        11.02 o
   7   2   0         84.90         82.47        22.43 o
   1   3   0          0.43          0.00         2.44 o
   2   3   0        670.37        581.79        16.12 o
   3   3   0         15.56         15.87         4.78 o
   4   3   0       1643.13       1554.10        49.72 o
   5   3   0         62.56         69.98        12.35 o
   6   3   0        207.90        225.59        21.23 o
   7   3   0          1.09         19.61        12.90 o
   0   4   0       5061.70       5915.38       529.18 o
   1   4   0        484.93        566.58        48.44 o
   2   4   0       1694.95       1533.80        48.78 o
   3   4   0         98.89         99.37         7.95 o
   4   4   0        302.29        260.44        14.56 o
   5   4   0         16.39         22.23         8.37 o
   6   4   0         78.02         94.40        15.76 o
   7   4   0         84.72        107.06        18.10 o
   1   5   0         82.76         91.78         6.89 o
   2   5   0        924.36       1011.86        34.17 o
   3   5   0         32.99         27.18         5.41 o
   4   5   0        124.19        120.12        14.82 o
   5   5   0         24.30         22.30         8.56 o
   6   5   0          2.13          2.21         7.31 o
   7   5   0          4.01         10.31        10.04 o
   0   6   0         72.19        156.32        19.13 o
   1   6   0          3.34          0.40         3.65 o
   2   6   0        152.24        144.94         8.70 o
   3   6   0         63.16         62.72        11.38 o
   4   6   0          0.51          0.00         5.48 o
   5   6   0        133.70        104.07        15.61 o
   6   6   0          6.38         15.89         8.71 o
   7   6   0          0.52          8.05        10.41 o
   1   7   0          5.65         10.85         4.65 o
   2   7   0        223.61        240.94        14.66 o
   3   7   0          1.08          4.76         5.90 o
   4   7   0          0.86          5.66         6.62 o
   5   7   0          4.89         12.59         8.03 o
   6   7   0         10.51         10.81         8.18 o
   0   8   0         17.01          8.67         7.37 o
   1   8   0        622.83        554.68        22.59 o
   2   8   0        195.72        196.60        15.10 o
   3   8   0        465.35        395.07        22.56 o
   4   8   0          0.99         13.00         7.84 o
   5   8   0          9.49         18.94         9.03 o
   6   8   0         32.58         44.35        12.54 o
   1   9   0          0.53          2.89         5.61 o
   2   9   0         56.89         64.90        12.36 o
   3   9   0         81.84         83.38        14.34 o
   4   9   0         34.93         45.04        12.11 o
   5   9   0         28.78         26.32        10.91 o
   6   9   0          4.23          0.00         8.52 o
   0  10   0          2.16         13.62        10.70 o
   1  10   0        444.56        352.90        22.79 o
   2  10   0          1.54         12.22         8.27 o
   3  10   0        110.00         98.21        16.22 o
   4  10   0         93.46        104.75        17.61 o
   5  10   0          4.72         18.69        10.18 o
   1  11   0         73.99         63.55        16.27 o
   2  11   0         15.88         30.24        12.07 o
   3  11   0         89.50         94.93        16.97 o
   4  11   0          0.09          4.60         9.38 o
   0  12   0        667.88        601.31        48.72 o
   1  12   0        108.69        131.11        22.23 o
   2  12   0        150.00        126.15        22.19 o
   3  12   0        117.31        100.21        21.51 o
   4  12   0          0.08         15.08        10.87 o
   1  13   0          9.72         29.32        12.99 o
   2  13   0         16.02         22.75        12.22 o
   3  13   0         67.12         63.69        19.05 o
   0  14   0         12.57         14.91        26.80 o
   1  14   0        207.22        220.49        34.69 o
  -7   0   1          3.92          6.92        22.28 o
  -5   0   1        382.97        360.02        21.62 o
  -3   0   1        956.17        775.21        36.88 o
  -1   0   1       1495.98       1466.13        18.39 o
   1   0   1       2160.74       2149.25        95.78 o
   3   0   1        308.39        259.45        15.38 o
   5   0   1       1018.31        919.46        40.80 o
   7   0   1         64.77        102.24        38.34 o
  -7   1   1          8.67         18.09        10.24 o
  -6   1   1        181.85        196.60        20.46 o
  -5   1   1          0.61          9.20         5.92 o
  -4   1   1         22.88         20.04         5.56 o
  -3   1   1         72.05         87.79         7.41 o
  -2   1   1       1156.34       1197.41        60.28 o
  -1   1   1        994.81       1033.02        16.81 o
   0   1   1       1267.12       1592.80        82.09 o
   1   1   1       3925.59       4320.31       203.15 o
   2   1   1         40.06         27.71         4.59 o
   3   1   1         23.61         36.30         5.99 o
   4   1   1        454.20        503.87        17.89 o
   5   1   1          0.12          5.22         5.65 o
   6   1   1         78.31         90.01        12.83 o
   7   1   1          0.34         30.72        18.37 o
  -7   2   1         11.42         22.95        12.64 o
  -6   2   1         32.85         35.34         8.65 o
  -5   2   1         96.08         94.46        12.02 o
  -4   2   1        304.70        271.04        12.39 o
  -3   2   1        232.89        244.63         9.85 o
  -2   2   1       1588.12       1597.95        83.86 o
  -1   2   1         50.41         53.44         4.03 o
   0   2   1       1759.18       2010.31       141.62 o
   1   2   1       1949.15       2287.89        55.17 o
   2   2   1        988.92        891.22        28.89 o
   3   2   1       1827.90       1794.43        47.68 o
   4   2   1        612.36        573.99        19.46 o
   5   2   1        149.23        158.23        15.08 o
   6   2   1         34.34         67.15        11.82 o
   7   2   1         31.57         55.38        33.55 o
  -7   3   1          6.37         24.26        12.37 o
  -6   3   1         60.06         77.59        13.02 o
  -5   3   1        141.91        149.30        14.47 o
  -4   3   1        346.09        337.40        15.72 o
  -3   3   1        494.57        520.29        26.27 o
  -2   3   1       4092.94       3733.45        38.33 o
  -1   3   1        902.61       1045.47        59.52 o
   0   3   1       5793.97       6749.43       387.61 o
   1   3   1         41.85         63.80         5.26 o
   2   3   1        441.07        479.19        22.03 o
   3   3   1       1104.44       1162.08        38.79 o
   4   3   1          0.36          4.61         4.57 o
   5   3   1        324.89        333.99        18.62 o
   6   3   1         52.40         80.63        14.15 o
   7   3   1        111.57        114.13        26.21 o
  -7   4   1         83.38        102.21        17.87 o
  -6   4   1        190.99        218.24        21.79 o
  -5   4   1        472.64        445.94        23.33 o
  -4   4   1        505.33        426.92        20.95 o
  -3   4   1       1958.18       1846.59        51.54 o
  -2   4   1        904.84        797.45        17.20 o
  -1   4   1       1303.13       1170.44        57.76 o
   0   4   1         38.72         41.59         5.06 o
   1   4   1        519.10        535.03        31.83 o
   2   4   1         14.53         12.56         4.20 o
   3   4   1        104.31        110.75         8.79 o
   4   4   1         26.75         32.53         6.46 o
   5   4   1          8.96         23.34         8.19 o
   6   4   1         31.37         29.00        10.64 o
   7   4   1          4.63          0.00        13.13 o
  -7   5   1          0.23         20.05        10.43 o
  -6   5   1         19.43         39.05        10.91 o
  -5   5   1        272.71        269.77        22.40 o
  -4   5   1        251.74        244.63        19.36 o
  -3   5   1       1394.46       1216.06        24.67 o
  -2   5   1       2406.74       2249.69        86.56 o
  -1   5   1        369.23        327.67        17.12 o
   0   5   1       4029.00       4578.94       288.03 o
   1   5   1       2330.58       2571.14       165.53 o
   2   5   1        121.89        138.16         8.82 o
   3   5   1        559.74        550.30        16.97 o
   4   5   1         24.44         26.69         8.42 o
   5   5   1         23.11         26.20         9.02 o
   6   5   1        107.08        111.50        16.98 o
   7   5   1        147.43        134.27        30.35 o
  -7   6   1          1.35          0.00         9.79 o
  -6   6   1        121.07        118.90        18.48 o
  -5   6   1         12.21         22.80         8.36 o
  -4   6   1       1055.68        881.28        34.51 o
  -3   6   1        303.05        255.43        19.28 o
  -2   6   1        190.16        190.25        12.30 o
  -1   6   1       1399.24       1482.36        53.73 o
   0   6   1       3187.42       3577.29       220.19 o
   1   6   1       2183.89       2411.29       143.66 o
   2   6   1       5845.61       6275.67       325.69 o
   3   6   1        676.32        635.37        20.84 o
   4   6   1       1748.59       1503.21        76.88 o
   5   6   1         82.97         91.55        14.90 o
   6   6   1        146.58        163.86        21.42 o
   7   6   1         18.19         24.66        16.49 o
  -6   7   1         22.58         26.95        10.06 o
  -5   7   1          4.48         11.09         7.74 o
  -4   7   1         26.38         20.16         8.00 o
  -3   7   1         33.87         34.90         8.92 o
  -2   7   1        865.05        794.24        46.41 o
  -1   7   1        779.57        720.27        27.52 o
   0   7   1       2122.20       2223.76       117.54 o
   1   7   1        612.13        570.52        28.60 o
   2   7   1        397.35        374.61        17.51 o
   3   7   1        891.88        777.51        31.38 o
   4   7   1         93.91         88.36        13.93 o
   5   7   1          3.41          5.24         8.06 o
   6   7   1          3.31         19.90         9.64 o
  -6   8   1          1.92         11.41         8.88 o
  -5   8   1        249.13        252.94        25.27 o
  -4   8   1         11.98         20.88         8.78 o
  -3   8   1       1183.56       1011.69        46.12 o
  -2   8   1        206.77        236.48        19.28 o
  -1   8   1         67.88         69.44        10.19 o
   0   8   1        653.16        628.72        30.69 o
   1   8   1        121.03        109.10        11.56 o
   2   8   1        954.81        884.50        52.55 o
   3   8   1         93.94        104.52        15.06 o
   4   8   1        184.96        175.41        20.24 o
   5   8   1        136.69        140.84        18.88 o
   6   8   1         40.59         44.80        12.35 o
  -6   9   1          2.26          5.91        10.67 o
  -5   9   1          6.23         16.08         9.72 o
  -4   9   1        196.03        171.72        21.12 o
  -3   9   1          3.77         13.82         8.09 o
  -2   9   1        632.73        565.23        26.37 o
  -1   9   1        120.37        130.60        13.30 o
   0   9   1       1029.57        872.44        76.78 o
   1   9   1         81.35         90.63        11.66 o
   2   9   1        155.47        139.59        16.99 o
   3   9   1        352.72        339.99        24.29 o
   4   9   1         77.01         69.19        14.56 o
   5   9   1          2.41         10.16         9.01 o
  -5  10   1        126.38        144.60        21.41 o
  -4  10   1         72.62         86.23        16.10 o
  -3  10   1          0.24          1.00         7.74 o
  -2  10   1         20.17         17.76         8.69 o
  -1  10   1         34.44         43.47         9.37 o
   0  10   1         55.87         67.43        12.66 o
   1  10   1         23.98         33.76        10.00 o
   2  10   1        507.70        417.44        24.46 o
   3  10   1         38.11         41.65        11.47 o
   4  10   1        121.57        158.94        20.87 o
   5  10   1          0.40          9.11         8.95 o
  -4  11   1          0.01         13.12        10.83 o
  -3  11   1          3.69          8.44         9.12 o
  -2  11   1         36.27         16.74        10.59 o
  -1  11   1          5.63         23.98        10.92 o
   0  11   1          2.02         13.50         8.32 o
   1  11   1         72.81         92.75        15.27 o
   2  11   1         21.84         28.56        11.92 o
   3  11   1          3.07         11.08         9.31 o
   4  11   1         60.27         66.06        14.94 o
  -4  12   1          0.01          3.65        10.71 o
  -3  12   1          9.73         24.27        13.06 o
  -2  12   1          5.05         26.43        12.25 o
  -1  12   1         11.25         29.67        12.24 o
   0  12   1        174.42        177.69        20.71 o
   1  12   1          6.33         13.40        10.18 o
   2  12   1        148.86        149.96        23.84 o
   3  12   1          1.23         18.96        12.05 o
   4  12   1         45.92         56.97        15.73 o
  -3  13   1          2.35         29.78        14.96 o
  -2  13   1          5.55         30.70        13.41 o
  -1  13   1          0.22         13.95        11.04 o
   0  13   1         22.83         33.10        13.49 o
   1  13   1         19.68         27.33        13.32 o
   2  13   1         15.79         32.76        13.24 o
   3  13   1         15.81         33.29        15.17 o
  -1  14   1         13.82         28.98        15.84 o
   0  14   1         15.29         16.53        14.16 o
   1  14   1         40.04         35.08        15.37 o
  -6   0   2         53.63         69.26        19.32 o
  -4   0   2       1139.32        996.78        30.61 o
  -2   0   2      16315.72      16007.57       369.64 o
   0   0   2          3.35          3.62         2.14 o
   2   0   2       1989.31       2011.65        57.09 o
   4   0   2       2825.97       2798.59        85.84 o
   6   0   2        414.66        407.53        27.04 o
  -7   1   2        142.10        138.59        19.80 o
  -6   1   2         19.45         27.20        10.49 o
  -5   1   2        384.69        343.03        17.33 o
  -4   1   2        678.36        639.97        17.36 o
  -3   1   2       1107.74        956.52        20.59 o
  -2   1   2          5.72         10.52         3.07 o
  -1   1   2       2046.02       2024.56        89.57 o
   0   1   2          0.20          0.73         1.72 o
   1   1   2         70.59        131.62         5.40 o
   2   1   2       2871.56       3049.66       143.15 o
   3   1   2       2322.34       2409.03        53.73 o
   4   1   2        457.00        439.39        15.70 o
   5   1   2       1203.46       1126.47        27.25 o
   6   1   2         50.03         65.70        11.37 o
   7   1   2         51.99         43.46        20.56 o
  -7   2   2          6.92         24.24        12.89 o
  -6   2   2         76.22         72.86        11.70 o
  -5   2   2        765.65        732.99        24.53 o
  -4   2   2        503.53        504.82        16.38 o
  -3   2   2       2441.08       2358.30        81.58 o
  -2   2   2        744.77        700.26        21.56 o
  -1   2   2       4622.13       5135.99       199.02 o
   0   2   2         39.64         49.56         3.94 o
   1   2   2      12456.86      14681.55       549.69 o
   2   2   2       3453.70       3848.90       172.42 o
   3   2   2       2093.61       2124.40        84.62 o
   4   2   2        426.93        415.72        17.56 o
   5   2   2        155.35        198.69        15.76 o
   6   2   2        182.96        209.94        18.21 o
   7   2   2          2.48         19.52        26.98 o
  -7   3   2         37.93         40.05        15.36 o
  -6   3   2         82.56        101.19        15.07 o
  -5   3   2          9.33          5.17         5.09 o
  -4   3   2          0.24          2.85         4.86 o
  -3   3   2         18.88         28.15         4.08 o
  -2   3   2        295.44        293.26        10.26 o
  -1   3   2        401.48        410.68        17.27 o
   0   3   2       6392.26       7555.12       308.36 o
   1   3   2        546.12        656.53        14.96 o
   2   3   2       4297.44       4442.15       146.60 o
   3   3   2        151.15        164.01        10.07 o
   4   3   2        313.45        305.91        13.65 o
   5   3   2         42.91         56.97        10.19 o
   6   3   2          0.04         17.77         7.70 o
   7   3   2          7.92         35.80        18.28 o
  -7   4   2         42.68         64.44        18.77 o
  -6   4   2         31.04         30.64         9.90 o
  -5   4   2        259.29        230.49        20.34 o
  -4   4   2         12.38         10.30         5.77 o
  -3   4   2       1635.01       1406.67        46.10 o
  -2   4   2        188.61        198.39         8.53 o
  -1   4   2       3549.96       3585.30       159.75 o
   0   4   2        100.15        136.67        10.10 o
   1   4   2       1714.51       1969.00        85.97 o
   2   4   2        309.79        338.89        11.59 o
   3   4   2          1.30          0.50         3.75 o
   4   4   2         21.20         20.85         5.79 o
   5   4   2        163.24        153.92        15.17 o
   6   4   2         19.11         35.69        11.55 o
   7   4   2         87.95         75.97        24.14 o
  -7   5   2         82.48        113.30        18.95 o
  -6   5   2         46.57         49.21        12.51 o
  -5   5   2        185.30        183.39        19.35 o
  -4   5   2         79.42         93.42        13.67 o
  -3   5   2        709.79        625.64        28.26 o
  -2   5   2         38.44         42.97         6.27 o
  -1   5   2          0.95          0.00         3.94 o
   0   5   2       2787.99       3185.98       189.35 o
   1   5   2        729.18        820.43        46.21 o
   2   5   2        117.27        111.61         8.74 o
   3   5   2        389.13        398.73        14.27 o
   4   5   2         17.34         22.70         7.03 o
   5   5   2         57.69         78.84        13.21 o
   6   5   2         11.64         21.76        11.11 o
   7   5   2          2.93          8.70        16.06 o
  -7   6   2          0.15          1.75         9.24 o
  -6   6   2         51.33         73.02        14.64 o
  -5   6   2         18.80         35.01        10.13 o
  -4   6   2        115.32        112.61        15.61 o
  -3   6   2        288.05        285.99        19.35 o
  -2   6   2        140.08        148.88        11.12 o
  -1   6   2       1904.54       2003.12       122.72 o
   0   6   2         47.49         70.61         7.39 o
   1   6   2       1260.24       1249.76        82.38 o
   2   6   2        470.45        460.85        18.91 o
   3   6   2        289.41        261.11        17.25 o
   4   6   2        143.73        157.75        20.22 o
   5   6   2        281.06        300.43        24.20 o
   6   6   2         85.86         75.32        14.88 o
  -6   7   2         77.45         77.13        15.41 o
  -5   7   2         15.64         14.87         7.78 o
  -4   7   2        300.38        284.88        23.12 o
  -3   7   2        244.47        247.90        20.24 o
  -2   7   2         51.34         49.64         8.57 o
  -1   7   2        154.50        172.96        13.17 o
   0   7   2          4.87          7.94         4.63 o
   1   7   2         48.61         59.89         7.80 o
   2   7   2          0.27          2.30         5.30 o
   3   7   2          1.94          8.05         6.74 o
   4   7   2          0.51          9.23         7.87 o
   5   7   2         14.67          9.86         8.40 o
   6   7   2         10.56         16.71        10.04 o
  -6   8   2          0.77          9.61         9.62 o
  -5   8   2          5.64         12.93         9.29 o
  -4   8   2          1.03          1.23         6.74 o
  -3   8   2         30.87         35.42         9.85 o
  -2   8   2          2.57          8.98         6.90 o
  -1   8   2          0.90          0.00         4.73 o
   0   8   2         11.11         14.04         5.12 o
   1   8   2         50.39         54.54         7.90 o
   2   8   2        126.28        125.53        13.11 o
   3   8   2        289.62        276.02        22.96 o
   4   8   2         62.44         53.00        12.45 o
   5   8   2         87.00        106.36        16.99 o
   6   8   2          0.39          3.33         9.07 o
  -6   9   2         66.81         83.35        17.24 o
  -5   9   2         27.39         34.16        11.36 o
  -4   9   2          5.79         10.97         8.62 o
  -3   9   2        126.79        126.55        17.18 o
  -2   9   2        124.24        103.64        15.59 o
  -1   9   2        103.31         98.60        12.56 o
   0   9   2         83.58         87.42        11.45 o
   1   9   2        234.34        240.33        16.25 o
   2   9   2        631.51        508.38        21.67 o
   3   9   2          0.25          9.17         8.38 o
   4   9   2        242.51        221.05        23.00 o
   5   9   2          0.30          2.48         7.75 o
  -5  10   2         76.52         87.05        17.20 o
  -4  10   2        236.85        241.50        25.32 o
  -3  10   2        384.23        344.62        27.26 o
  -2  10   2        937.82        817.04        32.99 o
  -1  10   2        139.07        153.00        17.77 o
   0  10   2        774.07        635.38        27.93 o
   1  10   2        151.57        148.22        17.55 o
   2  10   2          2.34          8.25         7.80 o
   3  10   2         18.09         26.24        10.23 o
   4  10   2          8.30         11.09         9.68 o
   5  10   2          0.97          9.25        10.01 o
  -4  11   2          9.51         10.13         9.70 o
  -3  11   2          0.01          5.87         8.79 o
  -2  11   2          6.93         12.26         8.41 o
  -1  11   2        145.46        147.98        21.97 o
   0  11   2         30.86         34.67        10.01 o
   1  11   2         61.94         88.12        14.89 o
   2  11   2          0.04         12.90         9.33 o
   3  11   2        126.74        133.88        18.96 o
   4  11   2         33.65         53.72        14.46 o
  -4  12   2         57.78         62.58        16.41 o
  -3  12   2          2.68          4.25        10.53 o
  -2  12   2        383.99        373.94        35.29 o
  -1  12   2         30.48         36.88        13.63 o
   0  12   2        254.87        289.32        25.51 o
   1  12   2          5.73         22.20        11.69 o
   2  12   2         43.78         42.32        14.70 o
   3  12   2         15.90         35.84        14.89 o
  -3  13   2          0.85         13.09        13.65 o
  -2  13   2         22.36         27.10        12.62 o
  -1  13   2          0.30          3.29         9.98 o
   0  13   2          3.39         35.65        13.57 o
   1  13   2         60.63         60.35        16.79 o
   2  13   2        137.49        134.48        24.12 o
  -1  14   2         92.54         92.60        22.14 o
   0  14   2          4.33          7.77        13.72 o
  -7   0   3         13.63         28.81        16.15 o
  -5   0   3         35.04         53.59        12.79 o
  -3   0   3         35.84         40.96         8.13 o
  -1   0   3      11166.93      11568.98       929.07 o
   1   0   3       1739.96       1744.61        88.87 o
   3   0   3       1171.66       1049.92        28.73 o
   5   0   3       1026.16        895.48        34.72 o
   7   0   3        142.62        182.82        48.63 o
  -7   1   3         29.63         34.85        14.21 o
  -6   1   3        398.58        393.14        25.90 o
  -5   1   3         43.37         37.44         8.14 o
  -4   1   3       1021.25        861.02        19.84 o
  -3   1   3       1482.02       1354.88        35.40 o
  -2   1   3        180.73        176.49         6.98 o
  -1   1   3      16198.56      17494.59       815.84 o
   0   1   3        747.55        759.95        31.65 o
   1   1   3       2368.09       2894.76       135.98 o
   2   1   3       2413.76       2673.39       116.95 o
   3   1   3        238.43        243.46        10.86 o
   4   1   3        553.84        560.46        17.65 o
   5   1   3        118.17        123.62        13.56 o
   6   1   3         30.65         42.79        17.95 o
   7   1   3          2.14         18.28        15.47 o
  -7   2   3         77.61         98.44        20.07 o
  -6   2   3         58.39         96.03        15.54 o
  -5   2   3         66.00         70.63        10.63 o
  -4   2   3        282.65        241.56        13.96 o
  -3   2   3        331.06        285.68         9.35 o
  -2   2   3       2394.29       2155.51        68.53 o
  -1   2   3       2534.22       2942.71       118.67 o
   0   2   3       6444.22       8344.82       272.50 o
   1   2   3       3174.29       4215.88       143.06 o
   2   2   3       1164.93       1369.11        65.25 o
   3   2   3       1129.22       1194.19        49.57 o
   4   2   3        252.55        259.73        12.98 o
   5   2   3         82.15         92.70        11.09 o
   6   2   3          5.20         27.25        11.83 o
   7   2   3         64.71         60.92        16.36 o
  -7   3   3          0.06          2.51        12.56 o
  -6   3   3          0.20          5.62         7.49 o
  -5   3   3          6.55         17.08         6.37 o
  -4   3   3        495.29        431.51        17.51 o
  -3   3   3          0.22          1.25         3.77 o
  -2   3   3       1474.01       1311.90        48.71 o
  -1   3   3        405.00        373.13        17.87 o
   0   3   3          3.62          8.64         3.50 o
   1   3   3       2037.51       2307.88       130.74 o
   2   3   3        143.63        174.18         9.84 o
   3   3   3         78.32         70.99         7.92 o
   4   3   3         93.09         97.75        10.08 o
   5   3   3        160.26        176.99        15.69 o
   6   3   3         54.40         69.61        16.10 o
   7   3   3         10.08         15.31        18.04 o
  -7   4   3         14.40         38.19        14.72 o
  -6   4   3         84.79         95.32        15.87 o
  -5   4   3          2.36          4.70         5.48 o
  -4   4   3          9.50         19.54         7.26 o
  -3   4   3        271.36        274.42        12.46 o
  -2   4   3       1170.22       1035.56        47.41 o
  -1   4   3       2288.98       2479.53        99.95 o
   0   4   3       2875.45       3127.78       144.78 o
   1   4   3       2161.75       2285.47        51.83 o
   2   4   3       1352.88       1454.82        27.08 o
   3   4   3       1913.76       1702.99        57.18 o
   4   4   3        127.15        123.90        11.19 o
   5   4   3        689.68        626.27        45.33 o
   6   4   3         26.26         21.28        15.00 o
   7   4   3         61.92         85.07        28.93 o
  -7   5   3         50.67         69.48        16.22 o
  -6   5   3          2.32         14.75         8.05 o
  -5   5   3        257.21        272.81        22.49 o
  -4   5   3          2.70         10.15         6.88 o
  -3   5   3        517.97        451.44        21.55 o
  -2   5   3         24.69         20.79         4.79 o
  -1   5   3       2498.55       2496.49       115.28 o
   0   5   3          0.22          2.48         3.49 o
   1   5   3        960.37       1087.49        71.22 o
   2   5   3          5.66          3.28         4.21 o
   3   5   3         48.46         55.75         7.76 o
   4   5   3         10.61         16.71         6.02 o
   5   5   3        287.89        294.40        22.01 o
   6   5   3          6.12          8.95        13.57 o
   7   5   3         34.93         48.49        21.64 o
  -7   6   3         21.49         29.78        12.18 o
  -6   6   3        399.06        410.92        29.37 o
  -5   6   3          0.80          4.94         6.01 o
  -4   6   3        108.33        134.72        16.74 o
  -3   6   3          3.25          8.74         5.67 o
  -2   6   3         80.63         95.23         9.22 o
  -1   6   3        185.49        232.32        12.49 o
   0   6   3       1640.90       1716.13        87.40 o
   1   6   3        279.58        278.76        11.94 o
   2   6   3        868.18        860.99        50.33 o
   3   6   3        132.84        149.49        11.71 o
   4   6   3          2.15         14.10         7.21 o
   5   6   3         34.41         70.02        13.74 o
   6   6   3         41.21         53.19        19.38 o
  -6   7   3          5.95         16.41         9.60 o
  -5   7   3         95.91        107.71        17.60 o
  -4   7   3        475.21        441.87        24.35 o
  -3   7   3        273.28        243.99        20.19 o
  -2   7   3       1689.27       1492.75        50.93 o
  -1   7   3        692.59        632.05        53.11 o
   0   7   3       1172.21       1201.30        55.90 o
   1   7   3       1217.17       1088.86        62.97 o
   2   7   3          0.01          5.64         4.90 o
   3   7   3        124.18        136.30        14.83 o
   4   7   3        206.96        186.95        21.90 o
   5   7   3         89.73         93.54        15.95 o
   6   7   3         60.34         66.18        20.96 o
  -6   8   3         28.92         28.72        11.54 o
  -5   8   3         14.50         15.81         9.06 o
  -4   8   3         66.54         61.44        13.22 o
  -3   8   3        103.43        112.62        16.07 o
  -2   8   3         40.58         52.36        11.53 o
  -1   8   3         10.46          9.49         5.66 o
   0   8   3        108.12        110.48        11.64 o
   1   8   3        328.06        326.66        14.92 o
   2   8   3        111.50        117.85        12.85 o
   3   8   3        347.59        326.92        22.43 o
   4   8   3         12.81         22.11         9.39 o
   5   8   3        100.09        102.63        16.91 o
   6   8   3         39.67         41.91        17.51 o
  -6   9   3         15.44          3.87         9.09 o
  -5   9   3         37.15         33.99        11.95 o
  -4   9   3        262.88        266.11        25.39 o
  -3   9   3         55.68         64.96        13.81 o
  -2   9   3        924.56        754.90        30.64 o
  -1   9   3         79.19         93.36        12.16 o
   0   9   3         20.61         23.45         7.16 o
   1   9   3        549.97        450.47        22.90 o
   2   9   3        103.54        111.61        13.59 o
   3   9   3          0.34          8.58         7.83 o
   4   9   3        117.16        127.92        18.38 o
   5   9   3         59.67         50.73        13.77 o
  -5  10   3         28.91         32.88        11.89 o
  -4  10   3          1.08          5.58         8.16 o
  -3  10   3         49.33         56.00        13.19 o
  -2  10   3         30.19         40.57        10.96 o
  -1  10   3        379.56        351.97        24.70 o
   0  10   3        149.53        160.41        18.01 o
   1  10   3        607.96        551.41        26.41 o
   2  10   3         10.62         18.37         9.11 o
   3  10   3        443.74        434.64        25.64 o
   4  10   3         11.84         37.10        12.58 o
   5  10   3         73.48        103.21        17.81 o
  -4  11   3          0.08         16.69        10.19 o
  -3  11   3        149.98        161.71        21.75 o
  -2  11   3         36.45         45.86        12.16 o
  -1  11   3        357.09        305.91        29.96 o
   0  11   3          8.50         26.37        10.06 o
   1  11   3        158.19        167.76        19.56 o
   2  11   3        146.53        163.05        24.06 o
   3  11   3         31.68         31.94        11.36 o
   4  11   3         48.84         57.84        15.06 o
  -4  12   3         86.39         94.83        19.35 o
  -3  12   3         66.75         59.12        14.77 o
  -2  12   3         14.59         28.94        14.01 o
  -1  12   3          4.10         18.51        11.71 o
   0  12   3          0.94         20.99        10.91 o
   1  12   3          5.17         10.23        10.20 o
   2  12   3          3.00         15.61        10.76 o
   3  12   3          4.80         16.38        11.58 o
  -3  13   3          7.38         37.86        16.34 o
  -2  13   3          1.43         14.83        13.57 o
  -1  13   3         26.69         21.55        12.81 o
   0  13   3         33.01         37.83        15.16 o
   1  13   3         72.77         72.37        18.10 o
   2  13   3          5.11         26.30        13.35 o
  -6   0   4        859.89        778.29        47.92 o
  -4   0   4       2810.82       2445.85        55.25 o
  -2   0   4       2277.04       1891.80        31.64 o
   0   0   4        184.30        203.76         9.20 o
   2   0   4        468.33        481.24        26.72 o
   4   0   4         61.89         55.80        17.48 o
   6   0   4          2.53         15.80        16.68 o
  -7   1   4          0.81          7.66        14.89 o
  -6   1   4        108.11        114.64        16.99 o
  -5   1   4          0.33          6.62         5.27 o
  -4   1   4          0.41          0.36         3.73 o
  -3   1   4        415.90        390.57        16.85 o
  -2   1   4          4.35          7.53         3.17 o
  -1   1   4       6059.46       6838.03       326.69 o
   0   1   4       8993.48       9866.98       486.54 o
   1   1   4       8749.00      10285.60       185.60 o
   2   1   4         88.20         80.22         6.67 o
   3   1   4       2378.08       2444.06        81.26 o
   4   1   4         92.55        107.81        10.19 o
   5   1   4          0.91         16.58         7.82 o
   6   1   4         17.46         27.92        10.42 o
   7   1   4        115.11         76.32        31.06 o
  -7   2   4         28.53         30.71        13.74 o
  -6   2   4         45.11         83.49        17.61 o
  -5   2   4          3.00          7.47         5.59 o
  -4   2   4        618.95        598.59        20.21 o
  -3   2   4         85.49         89.87         6.20 o
  -2   2   4        500.45        413.11        15.49 o
  -1   2   4       1652.09       1681.99        83.52 o
   0   2   4         53.66         77.62         5.61 o
   1   2   4        212.95        238.64        10.74 o
   2   2   4        253.14        319.14        16.21 o
   3   2   4        890.52        785.04        38.23 o
   4   2   4         23.81         27.00         6.39 o
   5   2   4        589.76        498.81        24.49 o
   6   2   4         18.04         20.30        11.55 o
   7   2   4        179.00        182.95        27.72 o
  -7   3   4          9.45         14.78        12.46 o
  -6   3   4        360.57        383.65        29.52 o
  -5   3   4         62.20         67.86        11.94 o
  -4   3   4        215.29        224.52        14.46 o
  -3   3   4        390.30        332.65        15.51 o
  -2   3   4        785.24        751.20        26.66 o
  -1   3   4         45.17         51.64         5.03 o
   0   3   4       1551.16       1754.58        66.04 o
   1   3   4        110.67        130.32         7.66 o
   2   3   4        489.30        596.60        24.49 o
   3   3   4        257.68        268.82        11.92 o
   4   3   4          5.94         19.78         5.93 o
   5   3   4         98.44        128.23        16.30 o
   6   3   4          0.02          6.58        10.09 o
   7   3   4         76.42        110.85        28.66 o
  -7   4   4         10.93         21.37        13.71 o
  -6   4   4         74.70        106.70        16.31 o
  -5   4   4        103.70         83.99        13.59 o
  -4   4   4        757.60        678.47        26.58 o
  -3   4   4          1.14          5.81         4.59 o
  -2   4   4        845.75        731.68        24.76 o
  -1   4   4        162.69        161.12         8.42 o
   0   4   4       1171.25       1113.93        52.69 o
   1   4   4       1091.36       1282.98        39.45 o
   2   4   4       3112.48       3520.87        97.29 o
   3   4   4       1663.53       1609.99        66.75 o
   4   4   4        497.11        473.82        22.27 o
   5   4   4        766.61        680.22        34.00 o
   6   4   4         24.42         59.20        20.34 o
   7   4   4         45.00         58.54        22.82 o
  -7   5   4         12.31         40.64        14.74 o
  -6   5   4          3.83          8.07         7.64 o
  -5   5   4          0.01          4.92         7.11 o
  -4   5   4         49.91         68.43        11.87 o
  -3   5   4         47.46         49.59        10.26 o
  -2   5   4       1113.10       1038.47        29.19 o
  -1   5   4        102.99         95.97         6.74 o
   0   5   4        214.38        202.83        11.33 o
   1   5   4        786.92        881.09        30.03 o
   2   5   4         20.10         18.13         5.27 o
   3   5   4        371.41        346.16        14.17 o
   4   5   4         10.11         24.35         6.64 o
   5   5   4         12.73         21.10        13.60 o
   6   5   4         28.11         27.47        26.62 o
  -7   6   4         50.89         68.89        17.17 o
  -6   6   4          0.56          2.34         8.61 o
  -5   6   4         51.66         68.74        13.40 o
  -4   6   4        232.45        241.98        20.94 o
  -3   6   4         12.72         12.20         6.18 o
  -2   6   4       1156.16       1065.88        51.98 o
  -1   6   4        236.62        218.76         9.34 o
   0   6   4        737.92        774.67        44.17 o
   1   6   4        325.04        334.62        18.22 o
   2   6   4        233.30        240.18        12.96 o
   3   6   4         71.35         77.33         9.57 o
   4   6   4          1.05          9.03         7.06 o
   5   6   4          0.09          7.65        11.52 o
   6   6   4         30.49         45.09        28.31 o
  -6   7   4         35.43         47.02        12.91 o
  -5   7   4        328.88        294.83        26.00 o
  -4   7   4        933.26        756.27        31.81 o
  -3   7   4        172.28        148.16        17.08 o
  -2   7   4        996.07        932.48        48.68 o
  -1   7   4          0.48          5.02         5.37 o
   0   7   4        889.46        876.41        39.80 o
   1   7   4         63.35         79.79        10.22 o
   2   7   4         93.01        110.51        10.78 o
   3   7   4        360.37        334.52        18.52 o
   4   7   4        116.23        124.18        16.51 o
   5   7   4         59.89         80.10        22.24 o
   6   7   4         59.58         68.51        22.58 o
  -6   8   4         16.72         15.57         9.98 o
  -5   8   4         27.52         39.43        11.62 o
  -4   8   4          7.34         27.12         9.58 o
  -3   8   4        207.59        228.65        21.88 o
  -2   8   4        164.00        155.31        17.34 o
  -1   8   4        379.55        376.28        23.32 o
   0   8   4       1257.18       1198.54        54.11 o
   1   8   4        571.93        565.71        58.67 o
   2   8   4       2667.43       2388.51       141.14 o
   3   8   4         86.92         73.20        13.18 o
   4   8   4        218.73        189.87        20.50 o
   5   8   4          7.17          7.10        10.83 o
   6   8   4         27.94         12.23        14.28 o
  -6   9   4          0.48          6.04         8.82 o
  -5   9   4          2.43          3.48         8.31 o
  -4   9   4         19.69         26.11        10.47 o
  -3   9   4          1.61          8.20         7.90 o
  -2   9   4         92.93         99.83        15.55 o
  -1   9   4         46.36         60.61        11.76 o
   0   9   4        275.27        281.14        17.70 o
   1   9   4         68.89         64.65        11.99 o
   2   9   4        477.23        405.09        19.46 o
   3   9   4          6.22         10.50         8.04 o
   4   9   4         19.25         28.99        10.69 o
   5   9   4         19.59         35.73        16.33 o
  -5  10   4         10.37         13.97         9.63 o
  -4  10   4        160.06        144.69        20.95 o
  -3  10   4          3.86          3.31         8.46 o
  -2  10   4          6.17          7.59         8.27 o
  -1  10   4         50.87         54.87        12.08 o
   0  10   4        186.67        205.02        19.94 o
   1  10   4          0.76          9.30         7.64 o
   2  10   4         89.26        107.44        15.49 o
   3  10   4          0.07         18.48         9.06 o
   4  10   4        232.89        211.85        23.86 o
   5  10   4          0.34          5.11        14.12 o
  -4  11   4          7.03         10.56        10.21 o
  -3  11   4          3.87         21.91        10.43 o
  -2  11   4         24.92         25.79        10.67 o
  -1  11   4         40.35         40.46        13.56 o
   0  11   4         12.30         24.38         9.80 o
   1  11   4        102.06        113.08        17.03 o
   2  11   4          8.06         13.97        10.91 o
   3  11   4         49.54         54.92        15.14 o
   4  11   4          4.08          9.17        10.54 o
  -4  12   4        128.60        132.91        21.93 o
  -3  12   4          6.02         37.00        13.18 o
  -2  12   4        140.83        124.28        23.41 o
  -1  12   4         40.94         47.65        15.17 o
   0  12   4          9.39          0.00         9.85 o
   1  12   4          6.78         18.98         9.90 o
   2  12   4          3.92         24.37        12.75 o
   3  12   4          8.55         12.33        12.32 o
  -2  13   4         20.68         30.44        15.27 o
  -1  13   4         26.24         24.31        13.34 o
   0  13   4        186.09        209.54        29.35 o
   1  13   4        129.85        109.28        21.57 o
   2  13   4         67.96         76.57        19.39 o
  -7   0   5         22.14         15.56        14.20 o
  -5   0   5        761.67        688.52        53.78 o
  -3   0   5       2432.42       2127.02        86.11 o
  -1   0   5      18844.76      19204.08       850.54 o
   1   0   5        291.92        347.01        20.00 o
   3   0   5          1.03          0.42         5.07 o
   5   0   5         34.16         57.82        17.31 o
   7   0   5         38.60         10.47        20.59 o
  -7   1   5         68.48         93.14        19.70 o
  -6   1   5          0.20         14.01         8.44 o
  -5   1   5          0.31          5.10         5.23 o
  -4   1   5        125.12        119.34         9.33 o
  -3   1   5         16.34         19.94         4.72 o
  -2   1   5       1047.22        942.01        35.35 o
  -1   1   5       2235.00       2158.69        87.56 o
   0   1   5       3876.75       4072.94       153.02 o
   1   1   5        537.87        598.41        17.99 o
   2   1   5       2380.76       2423.99       103.13 o
   3   1   5         19.03         17.56         4.82 o
   4   1   5        109.75        119.76        12.91 o
   5   1   5        183.42        191.55        21.97 o
   6   1   5          0.53         18.60         9.68 o
   7   1   5          0.01          1.20        12.68 o
  -7   2   5          0.15          0.00        10.35 o
  -6   2   5         11.35         34.70        12.31 o
  -5   2   5         31.97         41.17         8.69 o
  -4   2   5         82.08         85.42        10.41 o
  -3   2   5        524.16        480.29        12.44 o
  -2   2   5        316.94        337.18        13.02 o
  -1   2   5          0.84          5.29         3.21 o
   0   2   5       1213.87       1301.44        62.35 o
   1   2   5       2440.58       3060.91       145.38 o
   2   2   5       2746.81       2832.05        83.07 o
   3   2   5          3.17          2.30         3.88 o
   4   2   5       2298.42       2185.58        84.82 o
   5   2   5        104.69        114.81        15.97 o
   6   2   5        510.03        468.50        31.64 o
   7   2   5         31.78         25.21        13.55 o
  -7   3   5         74.22         66.39        18.10 o
  -6   3   5        140.53        192.55        20.74 o
  -5   3   5        164.04        133.72        16.55 o
  -4   3   5        359.27        335.69        15.65 o
  -3   3   5         10.21         18.57         5.62 o
  -2   3   5        457.96        495.00        23.35 o
  -1   3   5          3.45          0.00         2.83 o
   0   3   5         38.07         45.25         5.64 o
   1   3   5        162.59        271.49        13.76 o
   2   3   5         75.79         90.90         7.99 o
   3   3   5        243.67        250.70        11.95 o
   4   3   5         11.24         22.84         6.06 o
   5   3   5         19.70         19.87         8.61 o
   6   3   5          0.07          6.37        10.55 o
   7   3   5          0.11         15.79        19.89 o
  -7   4   5          7.66         24.15        13.42 o
  -6   4   5          0.26          3.85         7.71 o
  -5   4   5         17.60         26.12         8.71 o
  -4   4   5        191.11        195.84        18.09 o
  -3   4   5          6.18          9.63         5.14 o
  -2   4   5        468.03        462.72        17.65 o
  -1   4   5          5.54          7.72         3.54 o
   0   4   5        185.24        207.60         9.41 o
   1   4   5         53.97         73.50         7.30 o
   2   4   5        315.71        349.17        15.35 o
   3   4   5         43.15         67.02         8.37 o
   4   4   5        214.19        238.04        14.51 o
   5   4   5         89.95         86.67        16.61 o
   6   4   5         70.22         86.82        35.41 o
  -7   5   5         44.04         63.82        19.42 o
  -6   5   5         61.78         80.18        15.42 o
  -5   5   5        238.70        287.90        23.95 o
  -4   5   5        675.45        578.99        26.05 o
  -3   5   5        582.17        466.34        26.21 o
  -2   5   5        908.06        804.04        26.37 o
  -1   5   5        273.25        239.99        10.00 o
   0   5   5        747.08        814.54        39.12 o
   1   5   5        291.78        340.06        25.88 o
   2   5   5        174.66        186.71        11.84 o
   3   5   5        595.53        605.71        18.85 o
   4   5   5          0.57          0.72         4.94 o
   5   5   5         67.38         99.67        22.99 o
   6   5   5          9.00         19.71        14.73 o
  -7   6   5          0.85          1.64         9.46 o
  -6   6   5         18.82         31.87        11.16 o
  -5   6   5          7.16         13.37         8.33 o
  -4   6   5        263.51        267.58        22.21 o
  -3   6   5        167.60        169.78        20.37 o
  -2   6   5       1874.83       1742.47        57.49 o
  -1   6   5         37.90         54.76         6.55 o
   0   6   5       2436.91       2426.61       125.77 o
   1   6   5        167.29        223.91        12.44 o
   2   6   5        579.92        558.70        32.04 o
   3   6   5         88.51        100.50        10.76 o
   4   6   5        121.88        118.87        13.62 o
   5   6   5         54.26         79.88        21.86 o
   6   6   5          1.50         22.58        14.58 o
  -6   7   5         58.75         67.78        15.64 o
  -5   7   5          3.54          2.32         7.70 o
  -4   7   5        423.40        381.34        25.09 o
  -3   7   5        157.17        182.14        18.87 o
  -2   7   5        114.99        116.17        15.22 o
  -1   7   5         78.35         87.29        10.66 o
   0   7   5        123.36        166.27        12.77 o
   1   7   5        416.74        479.70        22.28 o
   2   7   5         99.91        121.61        11.45 o
   3   7   5        502.23        447.62        20.18 o
   4   7   5         48.64         48.86        11.20 o
   5   7   5        353.44        310.27        40.10 o
   6   7   5          0.22          3.47        14.07 o
  -6   8   5          2.99         15.08         9.65 o
  -5   8   5         14.25         43.28        12.00 o
  -4   8   5        365.59        374.33        26.91 o
  -3   8   5         46.43         46.83        11.62 o
  -2   8   5        636.51        563.03        25.98 o
  -1   8   5        355.21        344.98        17.59 o
   0   8   5        175.44        187.79        14.95 o
   1   8   5        555.98        550.36        32.77 o
   2   8   5         60.28         64.91        10.51 o
   3   8   5        671.84        621.84        24.60 o
   4   8   5          3.49          6.74        10.42 o
   5   8   5          1.37         21.30        22.19 o
  -5   9   5         20.31         33.62        12.01 o
  -4   9   5        505.82        468.42        27.78 o
  -3   9   5        499.87        434.80        27.42 o
  -2   9   5         17.04         26.63         9.55 o
  -1   9   5        408.19        405.08        23.78 o
   0   9   5         81.23         99.67        12.54 o
   1   9   5          1.42          3.18         6.61 o
   2   9   5        166.52        164.89        15.79 o
   3   9   5          4.69         22.08         8.93 o
   4   9   5          0.86          8.33        10.10 o
   5   9   5         32.37         43.14        17.90 o
  -5  10   5          2.91          2.76         9.09 o
  -4  10   5          4.88         16.21         9.84 o
  -3  10   5          8.03         22.40        10.64 o
  -2  10   5          1.15         19.14         8.72 o
  -1  10   5         26.20         21.46         8.96 o
   0  10   5          9.65         18.57         8.65 o
   1  10   5          8.88         21.62         8.67 o
   2  10   5         35.75         47.00        11.16 o
   3  10   5        119.66        129.84        21.78 o
   4  10   5          5.85         26.15        12.15 o
  -4  11   5          0.08          1.95         8.67 o
  -3  11   5         16.21         22.25        11.30 o
  -2  11   5          1.55          4.23         8.46 o
  -1  11   5         64.94         72.68        17.25 o
   0  11   5        188.99        189.43        27.10 o
   1  11   5          2.99         15.07         8.79 o
   2  11   5        144.97        149.01        22.40 o
   3  11   5         65.10         60.45        15.93 o
   4  11   5         45.94         62.38        17.92 o
  -3  12   5         40.62         44.49        14.10 o
  -2  12   5         88.03         79.94        19.04 o
  -1  12   5         16.86         29.00        11.22 o
   0  12   5        102.22        116.46        21.46 o
   1  12   5         48.52         80.11        15.15 o
   2  12   5         53.33         54.38        15.74 o
   3  12   5        138.32        132.63        23.33 o
  -2  13   5         77.31         81.30        20.69 o
  -1  13   5        187.53        165.94        26.67 o
   0  13   5        114.55        122.54        22.77 o
   1  13   5         60.57         53.17        19.83 o
   2  13   5         28.01         41.86        15.52 o
  -6   0   6        102.27        145.61        26.23 o
  -4   0   6        332.00        331.68        18.59 o
  -2   0   6        587.39        510.84        33.39 o
   0   0   6        349.96        333.16        13.33 o
   2   0   6       1630.58       1646.68        95.67 o
   4   0   6       2338.27       1990.99        86.00 o
   6   0   6        131.03        150.50        27.01 o
  -7   1   6         35.67         69.38        17.27 o
  -6   1   6         39.20         56.22        13.31 o
  -5   1   6          0.16          5.95         7.17 o
  -4   1   6        313.22        285.68        15.06 o
  -3   1   6        152.61        142.11         9.06 o
  -2   1   6       3753.86       3840.31       145.73 o
  -1   1   6        260.82        246.10        14.05 o
   0   1   6        521.73        517.61        22.90 o
   1   1   6        451.50        462.12        30.97 o
   2   1   6       1023.30        953.56        26.71 o
   3   1   6        177.99        178.59         9.61 o
   4   1   6         59.25         66.76        12.06 o
   5   1   6        304.29        293.35        23.53 o
   6   1   6          7.55         11.58         9.05 o
   7   1   6         51.22         50.25        16.90 o
  -7   2   6         15.06         26.43        16.10 o
  -6   2   6        112.95        139.67        21.89 o
  -5   2   6        319.25        361.64        19.25 o
  -4   2   6         11.22         14.18         5.82 o
  -3   2   6       2459.08       2296.61        62.42 o
  -2   2   6        270.26        252.47        11.58 o
  -1   2   6       5506.09       5593.11       306.90 o
   0   2   6       2476.35       2757.03       110.81 o
   1   2   6        164.30        183.90        10.23 o
   2   2   6        571.59        653.87        26.72 o
   3   2   6          0.01          1.50         4.01 o
   4   2   6          0.07          0.89         5.38 o
   5   2   6         10.03         20.69         8.25 o
   6   2   6         26.05         29.13        11.69 o
   7   2   6         23.84         50.99        15.85 o
  -7   3   6        191.71        230.44        30.51 o
  -6   3   6        156.28        152.56        23.07 o
  -5   3   6        321.75        330.11        22.95 o
  -4   3   6       1205.82       1123.83        43.17 o
  -3   3   6        201.95        193.23        12.65 o
  -2   3   6       2877.74       2652.36        89.16 o
  -1   3   6          5.15          8.31         3.62 o
   0   3   6        858.42        835.68        19.83 o
   1   3   6        476.39        539.76        29.67 o
   2   3   6        235.12        285.51        11.23 o
   3   3   6        419.48        383.13        14.92 o
   4   3   6          0.13          3.19         5.67 o
   5   3   6        174.66        173.09        19.13 o
   6   3   6          0.07         17.13        13.81 o
  -7   4   6         28.34         59.07        18.46 o
  -6   4   6          5.52         10.41         8.52 o
  -5   4   6          0.74          5.12         7.05 o
  -4   4   6         34.57         35.54         9.49 o
  -3   4   6          5.42         11.04         5.46 o
  -2   4   6          2.72          8.49         3.70 o
  -1   4   6         54.29         74.59         6.95 o
   0   4   6        166.15        180.10         9.78 o
   1   4   6        324.38        296.93        12.99 o
   2   4   6          5.76          7.21         4.56 o
   3   4   6        215.78        220.68        12.61 o
   4   4   6        110.36        102.62        14.17 o
   5   4   6         32.11         41.89        10.73 o
   6   4   6         47.74         63.87        21.40 o
  -7   5   6         40.62         75.67        19.15 o
  -6   5   6         32.37         57.51        13.77 o
  -5   5   6        171.48        177.78        20.20 o
  -4   5   6        415.28        385.76        22.69 o
  -3   5   6        193.32        170.16        16.65 o
  -2   5   6         92.02         76.76         8.30 o
  -1   5   6          1.21          4.58         3.69 o
   0   5   6          2.03          5.56         4.23 o
   1   5   6         94.51        107.78         9.68 o
   2   5   6        223.70        244.42        12.59 o
   3   5   6         11.96         19.42         6.30 o
   4   5   6        443.65        465.14        25.90 o
   5   5   6          0.15          9.83         8.65 o
   6   5   6        201.86        195.08        35.19 o
  -6   6   6         23.16         27.23        11.38 o
  -5   6   6          0.02          4.25         7.70 o
  -4   6   6          5.76         11.39         7.43 o
  -3   6   6        775.16        648.29        27.12 o
  -2   6   6         95.27        104.34        13.84 o
  -1   6   6       2015.29       1871.37        85.73 o
   0   6   6        633.58        641.58        32.23 o
   1   6   6       1099.12       1136.95        58.08 o
   2   6   6        518.80        567.56        34.29 o
   3   6   6        462.92        427.09        16.98 o
   4   6   6         69.20         98.70        14.85 o
   5   6   6         32.68         37.80        15.56 o
   6   6   6         48.41         43.41        18.04 o
  -6   7   6         20.67         22.63        10.61 o
  -5   7   6          1.34          9.77         8.39 o
  -4   7   6         63.00         78.22        14.54 o
  -3   7   6          0.80          9.37         6.20 o
  -2   7   6         96.15        107.25        14.62 o
  -1   7   6          1.58          4.27         5.23 o
   0   7   6        632.03        625.29        18.83 o
   1   7   6         51.00         63.81        10.08 o
   2   7   6        360.86        363.62        16.17 o
   3   7   6         31.10         40.29         8.20 o
   4   7   6        365.89        314.33        65.14 o
   5   7   6         44.06         66.14        21.21 o
   6   7   6         32.57         49.71        22.78 o
  -6   8   6         36.66         43.87        13.54 o
  -5   8   6          3.19         13.04         8.90 o
  -4   8   6         19.30         32.25        10.35 o
  -3   8   6          1.98          3.48         7.26 o
  -2   8   6        731.86        648.32        33.95 o
  -1   8   6          0.09          9.26         7.14 o
   0   8   6       1411.88       1316.10        83.21 o
   1   8   6        382.41        376.03        18.09 o
   2   8   6         74.84         85.79        10.75 o
   3   8   6        209.04        241.75        18.54 o
   4   8   6         13.73         31.49        15.99 o
   5   8   6        102.92         96.23        24.31 o
  -5   9   6         41.78         59.41        14.80 o
  -4   9   6          3.90          8.22         8.57 o
  -3   9   6         10.27         22.69         9.34 o
  -2   9   6          1.58         13.08         7.49 o
  -1   9   6        112.31        127.08        16.50 o
   0   9   6         34.04         32.01         8.57 o
   1   9   6        136.94        129.11        14.49 o
   2   9   6        139.99        151.61        17.11 o
   3   9   6         17.70         34.64         9.98 o
   4   9   6          9.84         11.00        19.17 o
   5   9   6         29.25         24.84        17.30 o
  -5  10   6         10.32         22.71        10.97 o
  -4  10   6          1.45         12.13         9.28 o
  -3  10   6        130.07        140.93        20.64 o
  -2  10   6         17.45         10.46         8.47 o
  -1  10   6         26.94         24.48         9.92 o
   0  10   6         25.39         41.23         9.00 o
   1  10   6         47.82         44.72        11.40 o
   2  10   6          0.01          9.76         7.97 o
   3  10   6          0.41         11.71         8.85 o
   4  10   6         97.25         99.01        26.37 o
  -4  11   6          1.42          2.60         8.95 o
  -3  11   6        251.15        223.85        25.75 o
  -2  11   6         26.24         37.36        11.61 o
  -1  11   6        158.80        176.67        21.11 o
   0  11   6         61.46         84.29        18.45 o
   1  11   6         95.25        112.93        17.37 o
   2  11   6        211.35        210.81        26.25 o
   3  11   6         15.37         18.69        12.11 o
  -3  12   6          3.65         29.14        12.76 o
  -2  12   6          6.47          6.41        10.48 o
  -1  12   6         86.26         89.82        20.18 o
   0  12   6         16.98         28.19        12.13 o
   1  12   6         56.32         85.25        16.51 o
   2  12   6          2.65         16.94        12.10 o
   3  12   6         17.95         38.83        18.57 o
  -2  13   6         23.90         33.48        16.17 o
  -1  13   6         35.99         46.27        15.33 o
   0  13   6         21.33         28.82        13.63 o
   1  13   6         62.59         85.87        23.63 o
  -7   0   7         34.65         31.40        16.60 o
  -5   0   7        152.29        198.27        37.45 o
  -3   0   7         94.94        103.34        12.61 o
  -1   0   7       2221.52       2254.78       142.12 o
   1   0   7       2320.47       2219.27        62.04 o
   3   0   7       2573.06       2107.12       200.04 o
   5   0   7        321.53        305.50        35.06 o
  -7   1   7         19.25         33.47        13.60 o
  -6   1   7        107.91        112.56        17.12 o
  -5   1   7         20.50         28.15         9.24 o
  -4   1   7          5.75          9.12         5.29 o
  -3   1   7        783.97        681.07        21.70 o
  -2   1   7        429.16        400.26        18.24 o
  -1   1   7          6.82          6.44         3.70 o
   0   1   7       2116.73       2136.90        82.60 o
   1   1   7        416.38        420.24        20.42 o
   2   1   7         37.77         40.75         8.56 o
   3   1   7        286.30        278.72        18.43 o
   4   1   7         16.09         22.09         8.67 o
   5   1   7         25.56         40.01        10.75 o
   6   1   7         48.79         65.64        15.42 o
  -7   2   7         76.05         94.68        21.49 o
  -6   2   7        228.89        256.36        28.69 o
  -5   2   7         84.53         87.68        12.07 o
  -4   2   7        574.15        570.34        20.64 o
  -3   2   7          0.93          2.59         3.65 o
  -2   2   7          3.36          1.73         3.43 o
  -1   2   7          0.38          0.00         3.19 o
   0   2   7        375.85        404.89        18.40 o
   1   2   7       1240.60       1527.35        74.31 o
   2   2   7        485.22        460.41        14.05 o
   3   2   7        732.98        666.86        26.01 o
   4   2   7         27.96         29.73         9.21 o
   5   2   7        525.20        457.60        26.49 o
   6   2   7         21.26         29.21        11.30 o
  -7   3   7         20.75         32.70        14.29 o
  -6   3   7         70.98         59.37        15.99 o
  -5   3   7        395.89        381.31        22.85 o
  -4   3   7         46.09         57.99         9.68 o
  -3   3   7        996.75        874.84        41.60 o
  -2   3   7        327.53        292.57        14.25 o
  -1   3   7       1878.99       1756.94        92.74 o
   0   3   7        177.20        191.19         9.57 o
   1   3   7       2467.65       2939.23       161.72 o
   2   3   7        191.80        206.99        10.48 o
   3   3   7        655.77        577.79        24.74 o
   4   3   7         37.84         45.67        10.74 o
   5   3   7          0.04          7.27         7.51 o
   6   3   7         19.14         26.55        12.97 o
  -7   4   7          0.18          0.00        11.50 o
  -6   4   7         52.13         68.06        14.26 o
  -5   4   7         25.97         37.64        10.58 o
  -4   4   7        658.05        579.65        25.77 o
  -3   4   7        101.45         87.80        12.75 o
  -2   4   7       1210.28       1139.68        38.54 o
  -1   4   7        872.08        811.89        26.90 o
   0   4   7          0.30          2.06         3.89 o
   1   4   7       1348.85       1529.59        68.36 o
   2   4   7         34.48         41.49         6.79 o
   3   4   7        135.95        158.15        16.33 o
   4   4   7          6.57          7.10         6.73 o
   5   4   7         32.73         43.98        11.33 o
   6   4   7          0.21          7.27        11.20 o
  -7   5   7         40.61         67.92        19.83 o
  -6   5   7         10.12         20.65        10.25 o
  -5   5   7         32.09         49.57        11.93 o
  -4   5   7        133.35        134.38        16.80 o
  -3   5   7          4.24          8.65         6.20 o
  -2   5   7          2.81          2.66         5.90 o
  -1   5   7        542.76        556.88        20.74 o
   0   5   7          0.08          0.00         3.80 o
   1   5   7        394.40        436.92        16.97 o
   2   5   7        156.73        186.24        15.57 o
   3   5   7         16.29         20.04         8.43 o
   4   5   7        142.51        148.82        20.28 o
   5   5   7          2.03         14.69        12.11 o
   6   5   7         22.31         20.42        33.37 o
  -6   6   7          5.84          3.95         9.13 o
  -5   6   7         12.42         12.56         8.75 o
  -4   6   7         15.46         10.20         6.53 o
  -3   6   7          7.00          7.98         6.29 o
  -2   6   7         22.16         21.09         7.21 o
  -1   6   7          5.37         12.81         5.61 o
   0   6   7          2.07         13.79         5.23 o
   1   6   7        420.96        439.48        17.99 o
   2   6   7         19.71         18.38         6.27 o
   3   6   7        209.20        240.62        20.27 o
   4   6   7         60.00         68.32        12.52 o
   5   6   7        198.08        193.94        33.19 o
   6   6   7         40.80         25.20        26.80 o
  -6   7   7         69.34         73.87        16.30 o
  -5   7   7        353.00        349.71        28.96 o
  -4   7   7          1.43          8.00         7.41 o
  -3   7   7        349.13        328.59        24.35 o
  -2   7   7         10.24         22.00         7.77 o
  -1   7   7        386.75        392.68        18.14 o
   0   7   7        174.45        203.28        13.35 o
   1   7   7         22.46         29.37         7.13 o
   2   7   7          0.30          5.80         5.58 o
   3   7   7         89.26         88.19        14.13 o
   4   7   7          2.51         20.07        12.24 o
   5   7   7          1.41          4.01        11.78 o
  -6   8   7         54.93         52.49        14.66 o
  -5   8   7          0.95          6.37         8.28 o
  -4   8   7         39.69         36.82        10.74 o
  -3   8   7        242.68        226.64        22.39 o
  -2   8   7          9.17         16.02         8.40 o
  -1   8   7       1047.49        979.61        45.42 o
   0   8   7        553.17        562.18        30.82 o
   1   8   7       2084.85       1939.24        88.89 o
   2   8   7        582.38        557.93        38.97 o
   3   8   7          6.46          9.48         8.18 o
   4   8   7        155.96        150.62        29.87 o
   5   8   7          9.09         29.99        18.24 o
  -5   9   7         37.60         52.70        14.22 o
  -4   9   7        113.14        102.70        17.38 o
  -3   9   7         31.44         42.19        11.85 o
  -2   9   7        426.78        392.64        24.68 o
  -1   9   7        102.21         91.73        14.48 o
   0   9   7        503.58        493.00        27.57 o
   1   9   7         92.41         77.71        11.72 o
   2   9   7          0.53         11.07         7.39 o
   3   9   7          8.95          5.97         8.81 o
   4   9   7          3.86          8.29        11.79 o
  -5  10   7         21.53         41.80        13.88 o
  -4  10   7         26.24         35.24        12.45 o
  -3  10   7        160.54        160.98        21.32 o
  -2  10   7         25.27         30.94        10.73 o
  -1  10   7        265.92        253.43        27.91 o
   0  10   7         15.23         32.33        10.37 o
   1  10   7         11.18         21.64         9.50 o
   2  10   7         11.31         33.53        10.87 o
   3  10   7          6.48         31.57        15.46 o
   4  10   7         40.97         24.58        17.36 o
  -4  11   7         27.40         36.53        12.66 o
  -3  11   7         65.96         92.33        17.87 o
  -2  11   7        256.31        270.10        26.94 o
  -1  11   7          2.94         15.86         9.22 o
   0  11   7        216.80        206.45        26.03 o
   1  11   7          2.02         13.45         8.93 o
   2  11   7         96.48        114.82        17.91 o
   3  11   7          0.84         14.38        20.23 o
  -3  12   7          0.49          9.01        11.25 o
  -2  12   7          0.94          0.00         9.19 o
  -1  12   7         23.29         33.30        14.02 o
   0  12   7          1.14         16.88        11.84 o
   1  12   7        104.60        119.85        29.38 o
   2  12   7          3.19          9.87        11.56 o
  -1  13   7          5.14          7.42        12.86 o
   0  13   7         21.05         31.48        15.05 o
  -6   0   8         34.10         50.52        21.57 o
  -4   0   8         30.16         24.02         8.23 o
  -2   0   8       1003.57        912.44        29.10 o
   0   0   8        272.82        254.24        18.73 o
   2   0   8        154.90        176.18        27.33 o
   4   0   8        588.49        535.76        38.96 o
   6   0   8         97.98        117.13        26.43 o
  -7   1   8         82.15        102.48        20.72 o
  -6   1   8          4.28         16.75        10.84 o
  -5   1   8        278.46        282.66        24.26 o
  -4   1   8        202.46        208.10        15.34 o
  -3   1   8        631.42        536.31        16.39 o
  -2   1   8        976.75        942.09        33.41 o
  -1   1   8       1431.95       1370.16        65.44 o
   0   1   8          2.32          3.65         3.46 o
   1   1   8        184.64        227.77        16.04 o
   2   1   8          0.77          0.80         5.11 o
   3   1   8         53.83         45.28         9.34 o
   4   1   8        176.08        169.86        23.34 o
   5   1   8          9.82         11.01         8.48 o
   6   1   8          0.66         12.12        10.39 o
  -7   2   8         13.23         26.81        14.67 o
  -6   2   8          5.46         21.24        13.42 o
  -5   2   8        122.67         96.64        14.36 o
  -4   2   8         74.51         72.68        10.38 o
  -3   2   8         70.93         81.39         8.38 o
  -2   2   8       3033.86       2927.70       186.48 o
  -1   2   8       1861.17       1842.90        96.40 o
   0   2   8       1205.16       1292.07        57.10 o
   1   2   8       1789.05       2100.62       105.48 o
   2   2   8        107.50        126.92        13.99 o
   3   2   8        744.97        630.29        26.37 o
   4   2   8          0.43          8.72         6.65 o
   5   2   8         43.71         41.26        11.36 o
   6   2   8         71.34         95.98        17.89 o
  -7   3   8          0.01         13.09        12.01 o
  -6   3   8          6.88          5.57         9.53 o
  -5   3   8          0.56          5.91         6.47 o
  -4   3   8         28.79         31.89         9.09 o
  -3   3   8         79.44         68.87         9.60 o
  -2   3   8        120.42        143.91        10.06 o
  -1   3   8        593.82        533.14        25.54 o
   0   3   8       1559.97       1789.72        62.19 o
   1   3   8        980.69        981.10        36.00 o
   2   3   8         67.00         74.94        11.74 o
   3   3   8        559.70        489.90        23.69 o
   4   3   8         94.20        101.96        15.22 o
   5   3   8        107.43        103.79        16.49 o
   6   3   8         28.14         38.57        14.71 o
  -7   4   8          1.93         14.91        12.29 o
  -6   4   8         17.79         23.71        12.34 o
  -5   4   8          1.21          3.33         6.92 o
  -4   4   8        347.00        333.45        21.56 o
  -3   4   8        229.76        251.35        19.40 o
  -2   4   8       1637.60       1547.63        66.95 o
  -1   4   8        325.92        310.45        12.44 o
   0   4   8       1062.42       1051.93        57.03 o
   1   4   8       1041.49       1144.36        51.67 o
   2   4   8        128.20        122.28        16.42 o
   3   4   8         84.83        100.78        14.26 o
   4   4   8         51.09         51.80        11.24 o
   5   4   8          7.25         23.21        10.14 o
   6   4   8          4.29         12.15        12.40 o
  -6   5   8        116.65        114.42        18.24 o
  -5   5   8        169.49        179.43        20.81 o
  -4   5   8        123.66        136.89        17.11 o
  -3   5   8        430.34        365.73        20.50 o
  -2   5   8          8.87          7.61         5.37 o
  -1   5   8        871.07        905.10        28.13 o
   0   5   8        396.96        401.58        16.35 o
   1   5   8        905.35        965.31        48.65 o
   2   5   8        697.55        717.15        54.09 o
   3   5   8        129.54        169.05        19.42 o
   4   5   8        374.00        347.09        36.18 o
   5   5   8          4.41         26.30        10.41 o
   6   5   8          7.26         19.97        19.79 o
  -6   6   8          3.55         19.80         9.91 o
  -5   6   8        153.43        161.75        20.27 o
  -4   6   8          2.40          8.23         6.91 o
  -3   6   8        322.70        270.40        21.64 o
  -2   6   8         62.52         74.40        12.09 o
  -1   6   8        369.36        350.84        16.29 o
   0   6   8         16.11         19.57         6.27 o
   1   6   8        130.60        162.53        13.67 o
   2   6   8          3.85         13.16         6.29 o
   3   6   8        109.56        112.76        15.71 o
   4   6   8          0.03         16.98         8.85 o
   5   6   8        178.59        160.89        32.22 o
  -6   7   8        145.10        173.47        23.84 o
  -5   7   8         35.02         33.96        11.07 o
  -4   7   8        165.45        155.28        19.26 o
  -3   7   8        123.76         97.95        14.96 o
  -2   7   8         12.91         12.88         7.12 o
  -1   7   8          5.21          5.93         5.38 o
   0   7   8        131.23        156.29        14.40 o
   1   7   8        451.64        431.24        19.07 o
   2   7   8        383.58        400.35        19.02 o
   3   7   8        321.60        317.85        22.17 o
   4   7   8          4.73         14.00        11.19 o
   5   7   8         60.17         73.22        23.45 o
  -6   8   8         15.87         30.81        11.97 o
  -5   8   8          2.52          0.00         8.08 o
  -4   8   8        512.71        455.83        29.31 o
  -3   8   8          0.07          0.00         6.23 o
  -2   8   8        484.54        433.93        24.14 o
  -1   8   8         14.46         15.59         8.11 o
   0   8   8         69.53         68.14        10.86 o
   1   8   8          1.80          9.50         5.67 o
   2   8   8        213.59        241.12        18.86 o
   3   8   8          3.23          1.75         8.54 o
   4   8   8        103.02         95.56        25.60 o
   5   8   8         48.30         53.76        21.92 o
  -5   9   8          0.05          3.18         9.29 o
  -4   9   8         48.42         51.51        12.55 o
  -3   9   8          9.23         16.11         8.66 o
  -2   9   8         74.01         83.94        15.19 o
  -1   9   8         41.44         55.26        12.46 o
   0   9   8          0.09         15.16         6.87 o
   1   9   8        203.45        236.12        18.58 o
   2   9   8        219.18        233.34        21.49 o
   3   9   8        395.69        444.35        44.02 o
   4   9   8          0.02          2.36        14.83 o
  -4  10   8         34.92         42.09        13.00 o
  -3  10   8         10.71         18.58         9.56 o
  -2  10   8        223.14        220.90        24.14 o
  -1  10   8          7.03         12.18         8.55 o
   0  10   8         91.29        116.54        17.07 o
   1  10   8          0.19          6.68         8.06 o
   2  10   8         54.71         84.72        21.53 o
   3  10   8         29.30         29.46        20.94 o
   4  10   8          5.52         27.51        29.46 o
  -4  11   8         60.64         58.46        14.31 o
  -3  11   8          3.84         13.71        11.09 o
  -2  11   8         11.03         21.17        11.10 o
  -1  11   8          0.05          7.53         8.88 o
   0  11   8         28.70         39.14        14.24 o
   1  11   8         21.15         27.63        11.80 o
   2  11   8         10.92         37.42        13.81 o
   3  11   8         53.00         53.96        33.90 o
  -3  12   8          0.17          9.90        11.83 o
  -2  12   8         18.34         24.18        11.85 o
  -1  12   8          0.74         11.16        11.87 o
   0  12   8          0.55         15.42        11.67 o
   1  12   8         11.93         26.06        14.23 o
   2  12   8          9.46         20.39        14.93 o
  -7   0   9         33.81         10.65        18.81 o
  -5   0   9          6.38         24.07        12.73 o
  -3   0   9          5.55          1.99         6.14 o
  -1   0   9        540.54        470.27        36.67 o
   1   0   9       1304.58       1161.41        45.02 o
   3   0   9         16.09         13.54         9.55 o
   5   0   9         43.38         30.43        20.68 o
  -7   1   9         10.56         18.79        11.01 o
  -6   1   9        170.12        219.98        27.66 o
  -5   1   9          4.69         11.25         7.61 o
  -4   1   9       1716.14       1566.56        50.03 o
  -3   1   9         11.92         13.13         5.13 o
  -2   1   9       5150.92       4973.65       151.72 o
  -1   1   9        538.66        494.39        24.78 o
   0   1   9       1043.68        996.67        29.67 o
   1   1   9        141.73        161.38        14.99 o
   2   1   9          1.74          1.05         4.79 o
   3   1   9        577.45        495.38        24.24 o
   4   1   9        116.40        113.44        16.20 o
   5   1   9        192.86        185.24        21.46 o
   6   1   9         57.53         60.78        14.70 o
  -7   2   9          0.17          8.42        12.19 o
  -6   2   9         52.30         59.89        16.85 o
  -5   2   9          6.34         23.28        10.71 o
  -4   2   9         25.71         26.98         7.59 o
  -3   2   9          5.86          7.11         5.73 o
  -2   2   9       1098.20       1033.32        41.81 o
  -1   2   9         61.15         77.47         8.24 o
   0   2   9       2092.28       2099.90        65.21 o
   1   2   9         40.42         46.74         9.58 o
   2   2   9       1471.68       1354.34        69.99 o
   3   2   9        198.05        210.64        19.43 o
   4   2   9        267.68        235.62        22.18 o
   5   2   9          4.97         16.57         8.84 o
   6   2   9         33.32         54.87        13.67 o
  -7   3   9          4.77          7.22        11.73 o
  -6   3   9          3.49         19.65        11.86 o
  -5   3   9          2.97         14.31         6.93 o
  -4   3   9          7.24          6.54         6.29 o
  -3   3   9          5.57         18.52         6.31 o
  -2   3   9        120.06        137.45        13.21 o
  -1   3   9          0.75          1.25         3.99 o
   0   3   9          0.39          6.87         4.26 o
   1   3   9         93.53        126.62        11.06 o
   2   3   9         22.38         22.67         7.60 o
   3   3   9        225.49        225.96        20.10 o
   4   3   9          5.19         14.34         7.84 o
   5   3   9        268.58        255.36        24.76 o
   6   3   9         20.24         38.50        14.59 o
  -7   4   9          2.06          6.00        13.87 o
  -6   4   9        163.20        161.76        25.25 o
  -5   4   9          0.97          8.18         7.04 o
  -4   4   9         50.94         60.40        11.93 o
  -3   4   9         45.64         54.17        10.43 o
  -2   4   9         85.42         92.19         9.07 o
  -1   4   9         38.29         40.38         6.87 o
   0   4   9        707.77        698.04        21.99 o
   1   4   9        222.18        257.77        14.66 o
   2   4   9        412.78        427.88        27.18 o
   3   4   9         47.74         54.00        11.96 o
   4   4   9        148.72        158.93        19.25 o
   5   4   9          0.38          5.30         8.69 o
   6   4   9         30.80         24.49        13.25 o
  -6   5   9          2.13          9.99         9.26 o
  -5   5   9          3.74          6.82         8.97 o
  -4   5   9        173.93        184.11        19.98 o
  -3   5   9        198.77        197.74        19.02 o
  -2   5   9        445.58        377.52        21.18 o
  -1   5   9        136.36        155.21        11.52 o
   0   5   9        485.77        466.93        18.13 o
   1   5   9         23.46         18.15         5.92 o
   2   5   9         25.31         29.14         8.71 o
   3   5   9          7.96         17.37         8.03 o
   4   5   9          6.45         21.18         9.30 o
   5   5   9         42.16         52.19        13.70 o
  -6   6   9         15.68         29.80        11.97 o
  -5   6   9         10.79         13.65         8.63 o
  -4   6   9         76.04        101.67        15.71 o
  -3   6   9         22.28         25.43         8.78 o
  -2   6   9         12.51         16.69         7.25 o
  -1   6   9          0.02          1.76         4.67 o
   0   6   9          1.12          1.79         4.90 o
   1   6   9          1.10          5.60         4.94 o
   2   6   9         97.30         90.21        14.12 o
   3   6   9          2.84          3.91         6.55 o
   4   6   9         17.63         21.23        10.25 o
   5   6   9         83.86         68.41        24.10 o
  -6   7   9         13.15         17.20        10.43 o
  -5   7   9         68.95         62.25        13.98 o
  -4   7   9          0.04          2.80         6.53 o
  -3   7   9         90.84        106.58        16.04 o
  -2   7   9         42.83         41.28        10.40 o
  -1   7   9        694.50        645.65        56.92 o
   0   7   9          8.23          4.84         6.13 o
   1   7   9        210.92        248.72        15.96 o
   2   7   9          0.54          4.38         7.14 o
   3   7   9         29.96         43.12        11.81 o
   4   7   9         14.44         22.74        12.44 o
   5   7   9          6.24         15.82        18.64 o
  -5   8   9         12.15          8.10         7.51 o
  -4   8   9          0.10          7.14         7.55 o
  -3   8   9         85.51         79.48        14.21 o
  -2   8   9         33.50         41.20        10.80 o
  -1   8   9         44.98         48.30        11.71 o
   0   8   9          0.20          6.64         5.54 o
   1   8   9        369.35        373.31        19.49 o
   2   8   9          0.18          6.69         7.66 o
   3   8   9        105.09        126.38        21.15 o
   4   8   9         14.83         18.18        13.36 o
  -5   9   9         26.65         47.74        13.95 o
  -4   9   9          1.65          3.39         7.69 o
  -3   9   9        194.93        173.33        21.62 o
  -2   9   9          5.85         13.40         8.84 o
  -1   9   9        135.90        134.45        17.86 o
   0   9   9        125.83        122.70        14.64 o
   1   9   9        197.78        230.31        18.96 o
   2   9   9          8.55         22.92        12.04 o
   3   9   9          8.75         17.96        11.42 o
   4   9   9         15.95         23.72        17.69 o
  -4  10   9         65.45         68.32        16.04 o
  -3  10   9         11.90         20.02        10.45 o
  -2  10   9         25.26         36.11        12.44 o
  -1  10   9         47.87         62.19        13.66 o
   0  10   9         53.38         69.00        13.25 o
   1  10   9        111.45         91.50        15.98 o
   2  10   9         42.74         53.17        19.30 o
   3  10   9        281.07        210.16        50.94 o
  -3  11   9          0.45         11.65        11.36 o
  -2  11   9         39.75         35.75        13.23 o
  -1  11   9          7.99         13.26         9.44 o
   0  11   9          5.51         11.68        10.74 o
   1  11   9        115.96        133.47        22.59 o
   2  11   9         20.43         22.91        17.53 o
  -2  12   9          6.21         22.14        11.82 o
  -1  12   9        147.21        144.90        25.33 o
   0  12   9          2.92          3.59        11.12 o
   1  12   9        153.85        145.02        40.47 o
  -6   0  10         86.06         95.37        35.41 o
  -4   0  10         65.08         69.05        26.09 o
  -2   0  10        282.23        260.76        23.21 o
   0   0  10        133.14        139.52        12.93 o
   2   0  10          4.77         11.27         9.04 o
   4   0  10          0.32          3.76        10.13 o
   6   0  10          0.13          0.00        13.19 o
  -7   1  10          0.58          0.00         9.90 o
  -6   1  10          0.41         23.77        16.06 o
  -5   1  10          1.27         11.46         8.14 o
  -4   1  10         16.81         20.07         7.27 o
  -3   1  10         14.20         14.09         5.78 o
  -2   1  10         14.18         23.37         6.03 o
  -1   1  10        145.87        153.62        10.69 o
   0   1  10        453.09        431.56        19.14 o
   1   1  10       1089.18       1060.18        60.62 o
   2   1  10        503.67        479.32        27.75 o
   3   1  10        321.59        296.77        23.06 o
   4   1  10         55.74         57.97        12.69 o
   5   1  10         12.43         20.82        10.02 o
   6   1  10          6.21          6.65        10.13 o
  -7   2  10         10.90         12.26        19.52 o
  -6   2  10         43.00         42.99        14.65 o
  -5   2  10          0.15         12.05         9.37 o
  -4   2  10        382.03        355.38        19.13 o
  -3   2  10        304.47        236.74        15.83 o
  -2   2  10         59.57         68.72         8.53 o
  -1   2  10         31.36         33.63         6.44 o
   0   2  10         57.56         47.66         6.86 o
   1   2  10         90.78         91.54        12.64 o
   2   2  10        122.92        132.95        15.93 o
   3   2  10        379.89        363.41        22.76 o
   4   2  10         32.89         42.68        11.55 o
   5   2  10        181.07        164.29        21.03 o
   6   2  10          0.50         11.37        10.84 o
  -7   3  10          5.80         34.82        19.57 o
  -6   3  10        102.75        122.96        22.65 o
  -5   3  10          0.02          0.00         6.36 o
  -4   3  10         94.66        110.12        14.93 o
  -3   3  10          2.83          6.90         5.36 o
  -2   3  10        162.25        174.84        12.16 o
  -1   3  10        169.23        178.21        11.93 o
   0   3  10        486.41        523.16        29.04 o
   1   3  10         71.77         77.34        12.29 o
   2   3  10        174.82        198.99        19.14 o
   3   3  10         24.16         33.48        10.01 o
   4   3  10         61.19         62.40        13.17 o
   5   3  10          2.64         13.20         9.77 o
  -6   4  10         87.15         91.37        19.76 o
  -5   4  10         68.69         96.09        15.72 o
  -4   4  10        281.53        263.38        22.23 o
  -3   4  10         26.34         33.07         9.11 o
  -2   4  10         45.73         50.69         8.92 o
  -1   4  10         94.59        106.50         9.95 o
   0   4  10        161.49        169.83        16.29 o
   1   4  10        112.58        120.84        14.63 o
   2   4  10        122.82        131.22        16.08 o
   3   4  10        293.60        283.10        23.34 o
   4   4  10        220.14        226.67        23.25 o
   5   4  10        169.48        179.96        22.89 o
  -6   5  10         57.39         71.38        18.57 o
  -5   5  10        169.34        196.06        22.14 o
  -4   5  10          4.59          8.54         7.68 o
  -3   5  10        109.94        117.13        15.95 o
  -2   5  10        364.28        328.17        19.98 o
  -1   5  10         41.10         51.64         7.95 o
   0   5  10        852.49        800.50        46.60 o
   1   5  10         44.66         53.76        10.56 o
   2   5  10        481.81        436.31        31.90 o
   3   5  10         12.80         14.99         8.15 o
   4   5  10          9.49         20.24         9.34 o
   5   5  10          3.78         15.67        10.53 o
  -6   6  10          9.58          7.54         9.51 o
  -5   6  10        107.29        133.86        19.37 o
  -4   6  10         10.47         29.95         9.62 o
  -3   6  10        408.78        383.17        24.25 o
  -2   6  10          0.11          6.02         6.01 o
  -1   6  10        501.95        478.07        27.43 o
   0   6  10        212.92        213.99        14.27 o
   1   6  10         53.57         50.29        10.68 o
   2   6  10        181.30        196.86        19.48 o
   3   6  10        110.19        121.85        17.52 o
   4   6  10         69.94         77.65        15.58 o
   5   6  10        112.09         61.62        24.30 o
  -6   7  10          4.44          9.63         9.87 o
  -5   7  10         37.88         42.59        12.86 o
  -4   7  10        133.98        112.52        17.98 o
  -3   7  10         28.82         34.54        11.04 o
  -2   7  10       1010.41        855.79        33.28 o
  -1   7  10        723.50        675.50        33.45 o
   0   7  10       1594.15       1557.92        44.73 o
   1   7  10        472.12        507.65        43.86 o
   2   7  10        302.84        332.53        22.73 o
   3   7  10        147.55        156.62        19.90 o
   4   7  10         83.96         61.50        16.54 o
  -5   8  10          9.87         19.45         9.87 o
  -4   8  10         93.12        125.22        18.87 o
  -3   8  10         20.64         22.10         9.73 o
  -2   8  10        148.46        170.36        20.34 o
  -1   8  10         14.41         16.21         8.30 o
   0   8  10         94.98        101.10        12.70 o
   1   8  10         20.63         20.68        12.57 o
   2   8  10         16.75         13.61         8.73 o
   3   8  10          8.28         15.05        11.37 o
   4   8  10         68.91         60.86        21.03 o
  -5   9  10         56.08         69.36        16.15 o
  -4   9  10         17.73         15.67        10.35 o
  -3   9  10          1.72          9.63         8.46 o
  -2   9  10          0.43          7.73         7.73 o
  -1   9  10          8.46         24.73        12.49 o
   0   9  10        137.85        140.78        18.58 o
   1   9  10        165.55        170.62        23.13 o
   2   9  10         22.12         29.52        18.02 o
   3   9  10         18.25         32.16        14.34 o
  -4  10  10         18.54         18.78        11.91 o
  -3  10  10          2.07         10.76         9.32 o
  -2  10  10          2.91          9.98         9.68 o
  -1  10  10         26.08         30.70        11.59 o
   0  10  10          3.11         11.71         8.88 o
   1  10  10         91.21         64.41        20.44 o
   2  10  10        116.36        146.17        29.76 o
   3  10  10          0.45          9.55        15.82 o
  -3  11  10          6.92         10.69         9.51 o
  -2  11  10         65.65         85.61        18.30 o
  -1  11  10          2.49         23.11        11.49 o
   0  11  10         97.60        133.62        22.41 o
   1  11  10         11.19         28.93        23.25 o
   2  11  10         37.63         53.78        29.82 o
  -1  12  10          8.69         29.23        16.12 o
   0  12  10          0.04          4.10        12.20 o
  -7   0  11         17.72         22.36        29.82 o
  -5   0  11        119.55        133.97        25.78 o
  -3   0  11        173.88        190.22        22.86 o
  -1   0  11       1279.79       1066.23        37.23 o
   1   0  11       2696.58       2210.92        96.20 o
   3   0  11       1916.12       1635.60        70.02 o
   5   0  11          6.91         19.12        14.43 o
  -7   1  11         15.42         21.48        19.73 o
  -6   1  11        108.08        101.10        20.34 o
  -5   1  11        173.89        214.24        21.81 o
  -4   1  11        139.95        150.68        14.89 o
  -3   1  11       1102.64       1024.13        39.38 o
  -2   1  11        224.85        228.88        13.94 o
  -1   1  11        480.12        439.02        24.92 o
   0   1  11       1456.99       1180.82        66.79 o
   1   1  11        172.46        171.08        17.07 o
   2   1  11       1028.23        879.90        32.59 o
   3   1  11         52.61         67.14        13.01 o
   4   1  11        291.94        250.91        24.43 o
   5   1  11          3.32         11.43         9.98 o
  -6   2  11          4.58         10.74        11.61 o
  -5   2  11          2.50          7.09         9.30 o
  -4   2  11        135.65        130.17        14.41 o
  -3   2  11          0.77         14.05         6.45 o
  -2   2  11         94.12        100.17        10.47 o
  -1   2  11        163.57        156.66        11.71 o
   0   2  11        293.47        291.10        18.81 o
   1   2  11        200.68        191.43        19.24 o
   2   2  11          0.07          6.46         6.49 o
   3   2  11          7.06         14.85         8.22 o
   4   2  11         32.96         47.76        12.87 o
   5   2  11          0.66         11.79         9.64 o
  -6   3  11         29.69         27.25        13.57 o
  -5   3  11        227.69        223.53        27.36 o
  -4   3  11          8.51          9.27         6.77 o
  -3   3  11        444.92        417.91        34.58 o
  -2   3  11         45.63         46.36         7.87 o
  -1   3  11        511.89        439.84        18.44 o
   0   3  11          1.75         10.59         5.93 o
   1   3  11         29.38         31.63         9.19 o
   2   3  11          0.00          8.80         6.44 o
   3   3  11         40.26         45.45        11.87 o
   4   3  11          3.41         11.24         8.58 o
   5   3  11          7.32          4.88        10.04 o
  -6   4  11          0.10         11.36        11.47 o
  -5   4  11         14.10         32.18        10.20 o
  -4   4  11         47.64         48.95        11.65 o
  -3   4  11         17.09         23.96         9.07 o
  -2   4  11        595.33        531.57        34.38 o
  -1   4  11          0.50          7.57         4.66 o
   0   4  11        223.62        244.33        19.65 o
   1   4  11         32.43         39.75         9.92 o
   2   4  11         11.57         13.00         7.86 o
   3   4  11        202.99        199.74        21.09 o
   4   4  11         22.15         22.38        10.58 o
   5   4  11         56.11         68.00        16.10 o
  -6   5  11          5.51          8.25        12.51 o
  -5   5  11         11.68         22.86         9.39 o
  -4   5  11          1.70          6.64         7.43 o
  -3   5  11          0.28          9.77         6.51 o
  -2   5  11          0.01          3.78         6.56 o
  -1   5  11          0.71          0.10         4.67 o
   0   5  11        276.56        280.83        23.39 o
   1   5  11        129.68        157.85        17.19 o
   2   5  11        220.53        258.11        22.33 o
   3   5  11        240.54        226.46        22.74 o
   4   5  11        101.10        140.37        19.92 o
   5   5  11         87.02         96.16        18.25 o
  -6   6  11         11.25         12.63        17.12 o
  -5   6  11          1.40          9.56         9.39 o
  -4   6  11         45.78         62.91        12.90 o
  -3   6  11          0.68          7.95         6.92 o
  -2   6  11         40.49         41.38        10.19 o
  -1   6  11         43.26         52.04        11.23 o
   0   6  11         46.62         52.02         9.82 o
   1   6  11         53.11         63.70        12.40 o
   2   6  11          0.56          2.51         7.77 o
   3   6  11         20.47         26.21        10.17 o
   4   6  11          7.21         12.48        10.09 o
  -5   7  11          4.01         10.09         9.93 o
  -4   7  11          8.38         16.03         8.97 o
  -3   7  11          3.10          9.16         6.72 o
  -2   7  11          8.00         21.01         8.26 o
  -1   7  11         81.73         94.43        14.72 o
   0   7  11         10.75         22.63         8.09 o
   1   7  11         34.55         39.27        10.38 o
   2   7  11         13.78         25.63        10.01 o
   3   7  11        213.31        210.51        27.46 o
   4   7  11          0.24          1.01        11.98 o
  -5   8  11         21.98         16.25         9.78 o
  -4   8  11          3.62         10.94         8.71 o
  -3   8  11          3.46          5.49         8.15 o
  -2   8  11          4.83          8.13        10.58 o
  -1   8  11         55.41         68.74        13.66 o
   0   8  11        133.67        126.58        16.44 o
   1   8  11         20.74         33.26        11.65 o
   2   8  11         18.28         20.49         9.79 o
   3   8  11          0.03          9.09         9.65 o
   4   8  11         11.59         24.71        13.14 o
  -4   9  11         12.90         12.44         9.61 o
  -3   9  11          2.57          8.35         9.24 o
  -2   9  11         37.86         43.62        12.29 o
  -1   9  11          2.33         20.76        10.10 o
   0   9  11         46.62         61.20        15.63 o
   1   9  11        318.05        302.66        43.09 o
   2   9  11          3.85         10.40        10.04 o
   3   9  11         30.68         41.37        15.00 o
  -3  10  11         16.54         14.12         9.80 o
  -2  10  11         23.40         46.53        14.02 o
  -1  10  11         56.08         56.48        14.11 o
   0  10  11         33.72         31.40        14.10 o
   1  10  11         19.00         15.90        12.28 o
   2  10  11         89.31        103.78        27.51 o
  -2  11  11         42.37         52.16        16.13 o
  -1  11  11          0.98         12.51        10.32 o
   0  11  11          0.21          0.00        18.99 o
   1  11  11         10.90         10.83        25.20 o
  -6   0  12         33.17         39.23        26.80 o
  -4   0  12          6.29         28.84        12.68 o
  -2   0  12        274.71        328.71        29.78 o
   0   0  12          6.75         15.19        11.00 o
   2   0  12         25.00         27.89        13.15 o
   4   0  12         28.85         18.93        13.46 o
  -6   1  12          3.48         19.69        13.24 o
  -5   1  12         33.50         50.03        12.55 o
  -4   1  12         38.33         67.04        12.96 o
  -3   1  12         29.86         35.58         8.66 o
  -2   1  12         90.33        105.66        11.02 o
  -1   1  12         88.47        104.61        10.30 o
   0   1  12          4.51         10.04         6.58 o
   1   1  12          3.41         12.39         7.01 o
   2   1  12        162.38        176.30        19.42 o
   3   1  12        211.67        201.37        21.65 o
   4   1  12         10.54         16.48         9.46 o
   5   1  12        184.11        162.95        22.56 o
  -6   2  12         50.62         71.16        18.44 o
  -5   2  12          7.28         13.12        10.72 o
  -4   2  12         15.22         35.97         8.82 o
  -3   2  12         29.82         37.82         8.63 o
  -2   2  12         15.50         22.74         6.34 o
  -1   2  12         98.87        106.70        10.61 o
   0   2  12        589.81        538.26        53.06 o
   1   2  12         53.27         53.82        11.00 o
   2   2  12        200.80        211.90        20.77 o
   3   2  12          1.17         10.36         7.86 o
   4   2  12        186.25        178.25        22.23 o
   5   2  12         19.45         21.87        11.63 o
  -6   3  12         26.87         43.34        15.54 o
  -5   3  12         15.79         32.33        12.84 o
  -4   3  12        120.49        133.87        16.99 o
  -3   3  12        492.15        465.27        20.91 o
  -2   3  12        389.54        340.10        15.55 o
  -1   3  12        334.74        290.28        14.21 o
   0   3  12        311.72        287.07        20.26 o
   1   3  12        363.60        316.92        22.19 o
   2   3  12        190.41        190.30        20.25 o
   3   3  12         41.92         42.09        11.65 o
   4   3  12         16.29         10.15         9.94 o
   5   3  12          0.97          2.31        11.25 o
  -6   4  12          9.87         24.64        13.32 o
  -5   4  12         20.95         21.31        10.27 o
  -4   4  12          0.16         15.91         8.20 o
  -3   4  12         41.20         56.81        11.76 o
  -2   4  12         13.74         19.75         7.23 o
  -1   4  12         19.33         24.78         6.55 o
   0   4  12          0.61          5.17         5.52 o
   1   4  12         62.70         56.97        11.87 o
   2   4  12         10.07         24.25         9.13 o
   3   4  12         56.67         53.89        13.32 o
   4   4  12          5.25         22.23        10.74 o
   5   4  12          0.71         24.00        12.90 o
  -6   5  12         10.13         20.40        14.09 o
  -5   5  12         45.61         74.40        15.14 o
  -4   5  12        166.91        179.46        21.03 o
  -3   5  12        126.70        127.93        17.28 o
  -2   5  12        505.10        429.12        36.38 o
  -1   5  12        428.22        376.73        16.50 o
   0   5  12        160.70        162.18        18.39 o
   1   5  12        400.04        363.39        25.26 o
   2   5  12          1.81          9.07         7.37 o
   3   5  12        130.17        152.60        20.07 o
   4   5  12          0.46         13.48        10.58 o
  -5   6  12         29.65         38.52        11.92 o
  -4   6  12         28.22         33.53        10.87 o
  -3   6  12        110.13        117.15        17.23 o
  -2   6  12         33.18         37.40        10.10 o
  -1   6  12         25.13         24.20        10.81 o
   0   6  12         20.58         21.93         9.04 o
   1   6  12        433.18        400.78        24.08 o
   2   6  12         32.96         35.90        10.96 o
   3   6  12        389.09        394.50        29.75 o
   4   6  12        144.34         97.00        18.58 o
  -5   7  12          5.96         13.00        10.07 o
  -4   7  12         36.59         36.51        11.56 o
  -3   7  12         52.93         51.39        11.93 o
  -2   7  12          6.93         19.39         8.96 o
  -1   7  12         41.31         48.55        11.43 o
   0   7  12          7.22          2.41         7.33 o
   1   7  12         59.39         62.13        12.74 o
   2   7  12         42.86         39.55        11.60 o
   3   7  12          2.00          9.65         9.71 o
   4   7  12         63.92         65.96        15.92 o
  -4   8  12         71.87         85.81        16.62 o
  -3   8  12          0.01          3.11         8.12 o
  -2   8  12          2.22         14.99         8.49 o
  -1   8  12         84.02         88.63        15.69 o
   0   8  12         27.33         33.86        20.15 o
   1   8  12        123.81        121.64        21.78 o
   2   8  12         68.47         66.79        14.23 o
   3   8  12         76.42         63.35        15.17 o
  -4   9  12          3.99         13.10        10.15 o
  -3   9  12        159.47        176.93        22.87 o
  -2   9  12          6.45         17.68         9.29 o
  -1   9  12        396.31        395.56        34.56 o
   0   9  12         34.27         50.07        18.67 o
   1   9  12         86.01        114.33        20.78 o
   2   9  12          4.79          3.17         9.91 o
   3   9  12         16.18         24.54        14.83 o
  -3  10  12         34.30         28.55        10.98 o
  -2  10  12          4.84         10.46        10.35 o
  -1  10  12         19.99         28.25        13.57 o
   0  10  12        127.45        126.52        28.51 o
   1  10  12          9.41         15.12        14.59 o
   2  10  12          7.36         19.93        16.80 o
  -1  11  12         26.91         29.34        14.41 o
   0  11  12          2.22          6.22        14.57 o
  -5   0  13         94.81         87.99        23.76 o
  -3   0  13        307.02        320.63        24.71 o
  -1   0  13       1288.62       1241.99       222.76 o
   1   0  13        227.62        247.10        31.03 o
   3   0  13        413.16        346.03        39.59 o
   5   0  13        248.36        214.08        37.78 o
  -6   1  13         47.74         65.98        18.19 o
  -5   1  13          2.09         20.75        15.14 o
  -4   1  13          1.61         24.09         9.74 o
  -3   1  13          2.45         13.43         6.80 o
  -2   1  13         31.95         33.50         7.36 o
  -1   1  13         31.40         24.35         7.92 o
   0   1  13          1.84          5.33         5.91 o
   1   1  13        528.59        452.33        34.44 o
   2   1  13         21.82         29.29         9.34 o
   3   1  13         19.97         22.65         9.90 o
   4   1  13          3.63         17.18         9.60 o
   5   1  13         26.78         24.39        11.98 o
  -6   2  13          4.01         16.44        13.21 o
  -5   2  13         35.84         40.83        14.69 o
  -4   2  13         15.88         28.59        11.25 o
  -3   2  13        375.64        320.15        25.34 o
  -2   2  13        335.15        317.05        18.59 o
  -1   2  13        143.42        138.97        16.20 o
   0   2  13         39.08         37.72        10.34 o
   1   2  13          3.72          8.20         6.74 o
   2   2  13          6.98         10.19         7.42 o
   3   2  13         43.74         60.59        13.45 o
   4   2  13          2.03         16.33        10.72 o
   5   2  13        109.55         98.25        18.71 o
  -6   3  13          0.05         18.63        13.27 o
  -5   3  13          3.30         20.56        13.81 o
  -4   3  13          5.52         15.94         8.57 o
  -3   3  13         34.35         48.46        11.31 o
  -2   3  13         20.79         34.80         8.63 o
  -1   3  13        579.17        510.32        29.05 o
   0   3  13         74.98         73.96        12.84 o
   1   3  13        654.63        564.06        43.14 o
   2   3  13         84.64        111.70        16.37 o
   3   3  13        431.56        420.39        29.42 o
   4   3  13         15.02         19.81        10.23 o
  -6   4  13          4.19          8.20        13.54 o
  -5   4  13          0.46          5.14        11.04 o
  -4   4  13        146.00        157.33        19.99 o
  -3   4  13          0.02          8.28         6.53 o
  -2   4  13         39.62         74.05        12.53 o
  -1   4  13         13.77         20.34         7.73 o
   0   4  13         56.12         67.02        12.64 o
   1   4  13        131.95        136.56        17.78 o
   2   4  13          0.01          0.00         6.98 o
   3   4  13         11.76         16.17         9.64 o
   4   4  13         10.27         11.78        10.52 o
  -5   5  13          3.05         17.74         9.27 o
  -4   5  13        121.51        135.06        18.80 o
  -3   5  13          0.01          8.16         8.13 o
  -2   5  13         74.61         95.25        15.01 o
  -1   5  13         87.92         79.84        21.62 o
   0   5  13         89.25        108.42        15.17 o
   1   5  13        200.86        200.50        20.88 o
   2   5  13          3.67         14.48         8.31 o
   3   5  13         83.04         80.62        15.96 o
   4   5  13          3.74          6.78         9.67 o
  -5   6  13          0.01          6.15         9.46 o
  -4   6  13         33.12         43.19        12.13 o
  -3   6  13         24.93         36.75        11.35 o
  -2   6  13          6.70         20.81         9.60 o
  -1   6  13          5.42          2.13         8.78 o
   0   6  13         90.53         87.10        16.43 o
   1   6  13          4.71         10.28         7.96 o
   2   6  13         32.17         42.42        11.98 o
   3   6  13          9.23         21.05        10.77 o
   4   6  13         13.63         26.12        12.29 o
  -5   7  13         28.13         42.63        13.05 o
  -4   7  13          1.86         12.27         9.60 o
  -3   7  13          5.65         14.14         8.57 o
  -2   7  13          0.04          7.85         7.79 o
  -1   7  13         20.06         11.49        16.06 o
   0   7  13         51.43         45.68        12.67 o
   1   7  13          5.10          0.00         7.78 o
   2   7  13          1.87          9.04         9.11 o
   3   7  13         61.65         53.49        13.53 o
  -4   8  13         17.92         15.14         9.83 o
  -3   8  13          0.10          5.12         7.73 o
  -2   8  13         46.75         45.88        12.85 o
  -1   8  13          1.57          6.76        10.83 o
   0   8  13          2.63         10.78        12.01 o
   1   8  13        110.23        115.62        23.08 o
   2   8  13          0.79          3.03        10.16 o
   3   8  13         54.45         52.70        14.27 o
  -3   9  13          5.81          7.83        10.60 o
  -2   9  13         54.58         58.85        14.50 o
  -1   9  13         14.72         21.20        15.37 o
   0   9  13         71.93        101.07        25.47 o
   1   9  13          4.40         16.10        11.30 o
   2   9  13         77.87         75.13        18.85 o
  -2  10  13         31.13         42.00        13.07 o
  -1  10  13         23.11         46.22        21.03 o
   0  10  13         45.13         33.66        17.61 o
   1  10  13         29.26         26.59        17.25 o
  -6   0  14         43.32         41.18        33.19 o
  -4   0  14        140.00        193.91        30.66 o
  -2   0  14        133.75        142.12        26.54 o
   0   0  14         23.51         21.27        11.93 o
   2   0  14        170.34        147.97        28.09 o
   4   0  14          2.24         10.63        13.55 o
  -6   1  14          0.06         15.79        13.73 o
  -5   1  14        119.13        170.81        25.37 o
  -4   1  14         61.03         91.01        18.34 o
  -3   1  14        476.53        419.64        25.03 o
  -2   1  14         54.85         73.45        12.98 o
  -1   1  14        104.28        119.69        15.72 o
   0   1  14        326.44        318.83        33.69 o
   1   1  14         35.37         40.00        13.35 o
   2   1  14        214.63        199.03        27.87 o
   3   1  14         87.69         81.12        15.58 o
   4   1  14         61.95         54.49        14.48 o
  -6   2  14          1.18          1.93        16.76 o
  -5   2  14          0.03         16.75        11.69 o
  -4   2  14          7.60         16.21        11.51 o
  -3   2  14         60.90         99.06        13.43 o
  -2   2  14         28.02         24.37         8.60 o
  -1   2  14         24.89         42.43        10.21 o
   0   2  14          8.59         21.73         8.60 o
   1   2  14         26.59         26.91         9.72 o
   2   2  14        126.53        133.37        18.65 o
   3   2  14          7.10         13.82         8.40 o
   4   2  14          0.01          7.26         9.81 o
  -5   3  14         26.11         12.05        12.17 o
  -4   3  14          0.36         15.05         9.32 o
  -3   3  14          1.43          5.68         7.40 o
  -2   3  14         44.77         58.96        14.36 o
  -1   3  14         15.50         22.83         8.51 o
   0   3  14         30.25         33.05        10.09 o
   1   3  14         33.18         33.24         9.99 o
   2   3  14        206.07        201.64        22.52 o
   3   3  14         58.03         54.44        13.29 o
   4   3  14        184.76        207.29        25.85 o
  -5   4  14          5.89         22.97        13.77 o
  -4   4  14          2.60         18.63         9.10 o
  -3   4  14          0.63          8.31         7.83 o
  -2   4  14          4.16         11.52        10.13 o
  -1   4  14         55.92         63.67        11.95 o
   0   4  14         18.54         24.67         9.01 o
   1   4  14         77.50         69.40        13.80 o
   2   4  14         19.77         28.55        10.63 o
   3   4  14          1.32         11.47         9.33 o
   4   4  14          2.28          6.45         9.22 o
  -5   5  14          0.01         13.08        10.34 o
  -4   5  14        148.99        148.20        20.81 o
  -3   5  14          2.09          6.45         8.34 o
  -2   5  14         34.02         32.06        14.98 o
  -1   5  14         24.99         34.08        13.81 o
   0   5  14          2.61         12.46         7.36 o
   1   5  14         27.49         42.47        10.97 o
   2   5  14          0.13          0.93         7.21 o
   3   5  14        108.74         91.36        17.48 o
  -5   6  14         40.98         57.30        15.32 o
  -4   6  14          2.74         10.89         9.59 o
  -3   6  14          0.08          2.01         7.83 o
  -2   6  14         39.59         40.72        23.07 o
  -1   6  14        323.63        303.35        37.68 o
   0   6  14         12.15         13.97         8.84 o
   1   6  14        311.17        298.54        25.43 o
   2   6  14         31.66         27.65        10.78 o
   3   6  14         44.19         53.57        15.48 o
  -4   7  14         37.08         60.30        15.28 o
  -3   7  14         27.69         33.27        11.45 o
  -2   7  14         80.08        104.01        24.78 o
  -1   7  14         84.57         77.16        43.66 o
   0   7  14          3.40          0.63        10.32 o
   1   7  14         38.48         43.54        14.91 o
   2   7  14          5.97         22.75        10.65 o
   3   7  14          0.25          9.24        10.79 o
  -3   8  14         52.05         48.27        13.54 o
  -2   8  14         20.63         28.30        14.16 o
  -1   8  14         25.31         43.67        16.50 o
   0   8  14        129.18        105.13        25.43 o
   1   8  14         27.64         23.75        12.34 o
   2   8  14         12.32          6.65        11.25 o
  -2   9  14          0.16          0.18        11.04 o
  -1   9  14          1.35          0.00        13.03 o
   0   9  14         21.06         19.26        16.18 o
   1   9  14          3.43          2.34        13.90 o
  -5   0  15         69.40         88.80        24.26 o
  -3   0  15        246.19        271.77        33.30 o
  -1   0  15          6.07          7.68        16.33 o
   1   0  15        297.43        258.11        34.77 o
   3   0  15        428.26        369.93        45.28 o
  -5   1  15         18.18         53.82        16.06 o
  -4   1  15         77.29        101.71        17.07 o
  -3   1  15          0.01         11.00         7.86 o
  -2   1  15         76.14         85.80        14.29 o
  -1   1  15         36.32         45.36        10.94 o
   0   1  15        169.07        156.16        19.19 o
   1   1  15          3.02          7.49         7.59 o
   2   1  15        217.12        209.44        23.79 o
   3   1  15         41.69         31.91        12.67 o
   4   1  15         55.59         50.69        15.67 o
  -5   2  15         27.34         31.58        16.86 o
  -4   2  15        154.46        136.29        22.40 o
  -3   2  15          0.03         16.69         7.94 o
  -2   2  15         26.69         26.14        10.81 o
  -1   2  15          9.33         14.26         8.31 o
   0   2  15          1.24         14.17         7.39 o
   1   2  15        181.44        137.47        18.43 o
   2   2  15          1.46         11.80         8.87 o
   3   2  15         20.34         30.68        11.76 o
   4   2  15          3.21          5.29        11.23 o
  -5   3  15         10.59         23.23        13.43 o
  -4   3  15          0.12         21.12        10.30 o
  -3   3  15          1.66         18.80         9.08 o
  -2   3  15         50.53         52.81        14.54 o
  -1   3  15          7.28         20.82         8.50 o
   0   3  15          4.42         14.35        11.35 o
   1   3  15          0.03          4.76         7.28 o
   2   3  15          5.13          8.09         9.13 o
   3   3  15         55.99         58.29        14.88 o
  -5   4  15          1.55          7.35        13.13 o
  -4   4  15          9.75         20.66        10.74 o
  -3   4  15         11.74         17.73         9.96 o
  -2   4  15          5.27         17.06        12.57 o
  -1   4  15         78.99         84.30        14.17 o
   0   4  15         53.66         52.49        16.04 o
   1   4  15         20.43         19.50         8.87 o
   2   4  15         61.71         63.54        14.47 o
   3   4  15          7.24          8.09         9.89 o
  -4   5  15         14.55         17.44        11.18 o
  -3   5  15         55.91         67.95        14.52 o
  -2   5  15         44.32         69.14        20.67 o
  -1   5  15        110.11        140.35        27.78 o
   0   5  15        104.38         95.44        15.53 o
   1   5  15         57.89         70.81        14.29 o
   2   5  15         71.92         91.29        16.80 o
   3   5  15         43.97         32.67        12.68 o
  -4   6  15          1.46          0.56         9.55 o
  -3   6  15          0.57         10.24        10.88 o
  -2   6  15         51.00         70.02        19.83 o
  -1   6  15         17.82         33.04        14.03 o
   0   6  15         11.24         23.17        10.62 o
   1   6  15          1.40          9.35         9.14 o
   2   6  15         34.72         48.68        14.15 o
  -3   7  15        130.71        131.65        22.68 o
  -2   7  15        124.10         70.94        24.23 o
  -1   7  15        246.01        243.95        37.64 o
   0   7  15          9.57          2.84        12.13 o
   1   7  15         33.80         37.67        14.92 o
   2   7  15          0.06         11.70        10.49 o
  -3   8  15          8.62         28.06        13.29 o
  -2   8  15          2.97         26.02        14.08 o
  -1   8  15         46.08         68.46        20.89 o
   0   8  15          2.57          3.96        12.60 o
   1   8  15         18.55         36.77        14.78 o
  -1   9  15          0.36         13.59        16.24 o
  -4   0  16         12.04         25.31        17.99 o
  -2   0  16         13.50         31.20        20.32 o
   0   0  16          4.59         10.87        11.74 o
   2   0  16         89.85         90.79        27.25 o
  -5   1  16          5.78         22.73        15.46 o
  -4   1  16         14.89         37.77        12.90 o
  -3   1  16         68.30        106.28        24.48 o
  -2   1  16          3.16         10.25         7.73 o
  -1   1  16        419.91        389.09        28.06 o
   0   1  16          9.29         18.09         8.75 o
   1   1  16        420.66        327.02        28.26 o
   2   1  16          2.34          5.04         8.80 o
   3   1  16         75.47         81.43        16.62 o
  -5   2  16         38.94         90.08        21.56 o
  -4   2  16          3.22         14.29        11.76 o
  -3   2  16          7.88         28.81        12.86 o
  -2   2  16         19.30         24.05        11.86 o
  -1   2  16         48.23         65.01        13.28 o
   0   2  16         22.93         29.56         9.38 o
   1   2  16          2.16          3.35         8.01 o
   2   2  16          4.13         12.45         9.64 o
   3   2  16         30.18         24.06        12.13 o
  -4   3  16          4.37          5.64        13.04 o
  -3   3  16         16.48         26.94        16.55 o
  -2   3  16          3.55         21.80        11.72 o
  -1   3  16          0.76          9.80         7.88 o
   0   3  16         12.04         11.84         9.11 o
   1   3  16          5.51          5.64         8.24 o
   2   3  16          0.31          0.00         8.30 o
   3   3  16          7.45         14.58        11.44 o
  -4   4  16         20.70         36.44        11.82 o
  -3   4  16        159.99        140.39        32.66 o
  -2   4  16         28.26         30.68        16.42 o
  -1   4  16         83.44         74.81        17.62 o
   0   4  16         32.40         30.59        10.33 o
   1   4  16          1.03         11.04         8.66 o
   2   4  16          0.97          2.77         9.41 o
   3   4  16         15.48         27.25        12.70 o
  -4   5  16          0.09          4.63        10.01 o
  -3   5  16          9.71          8.73        17.31 o
  -2   5  16          5.29         18.19        14.32 o
  -1   5  16        100.20        136.37        27.27 o
   0   5  16         12.41         15.17         8.76 o
   1   5  16         15.56         36.18        12.03 o
   2   5  16         11.87          0.00         8.77 o
  -3   6  16         60.00         58.24        21.62 o
  -2   6  16          0.32         12.21        12.24 o
  -1   6  16         76.76         69.97        20.72 o
   0   6  16          1.87          2.86        10.19 o
   1   6  16         10.02         12.48        10.11 o
   2   6  16         39.33         40.69        13.30 o
  -3   7  16         29.31         37.46        17.62 o
  -2   7  16         29.64         46.18        18.32 o
  -1   7  16         45.30         51.37        27.07 o
   0   7  16          3.41         10.05        11.60 o
   1   7  16         10.55          9.15        10.41 o
  -1   8  16         18.58         24.83        14.76 o
  -3   0  17          0.11         36.39        25.91 o
  -1   0  17          2.92         11.11        19.17 o
   1   0  17         96.24         98.29        23.96 o
  -4   1  17          0.31         19.52        26.62 o
  -3   1  17         19.09         43.91        19.55 o
  -2   1  17          6.17         28.33        12.36 o
  -1   1  17         88.95         84.80        22.49 o
   0   1  17          0.69          2.76         7.75 o
   1   1  17        106.60        120.35        19.87 o
   2   1  17         17.52         14.51         9.94 o
  -4   2  17         11.35         30.17        27.33 o
  -3   2  17          7.28         24.97        15.18 o
  -2   2  17         21.29         21.97        14.82 o
  -1   2  17        137.19        123.46        18.83 o
   0   2  17          1.65         22.05        10.45 o
   1   2  17         19.42         21.96         9.48 o
   2   2  17          1.86          0.00         8.70 o
  -4   3  17        119.91        123.72        44.37 o
  -3   3  17        157.83        134.60        29.41 o
  -2   3  17         24.07         31.46        16.22 o
  -1   3  17        116.26        148.99        19.91 o
   0   3  17         10.60         12.21         8.71 o
   1   3  17         12.03         11.67         9.29 o
   2   3  17          0.03          0.87         9.39 o
  -3   4  17         27.50         37.69        18.30 o
  -2   4  17         48.39         33.10        17.56 o
  -1   4  17          9.25         20.20        15.63 o
   0   4  17         35.00         34.03        10.94 o
   1   4  17          2.28          6.27         9.15 o
   2   4  17         77.72         87.53        17.58 o
  -3   5  17         32.01         43.80        18.44 o
  -2   5  17         17.68         47.60        19.87 o
  -1   5  17          7.59         14.94        12.48 o
   0   5  17          0.58         12.68        10.34 o
   1   5  17         47.72         46.32        12.78 o
  -2   6  17          1.42          9.16        11.71 o
  -1   6  17          2.10         17.20        12.37 o
   0   6  17         56.78         37.32        16.96 o
  -2   0  18         51.77         65.66        20.85 o
   0   0  18          0.10         21.80        14.97 o
   2   0  18         64.00         69.18        24.78 o
  -3   1  18         35.51         51.52        20.93 o
  -2   1  18          9.30         41.86        15.49 o
  -1   1  18         13.62         21.85        10.19 o
   0   1  18         47.73         56.59        13.63 o
   1   1  18          6.00         17.10        10.59 o
  -3   2  18          7.21          9.05        30.00 o
  -2   2  18          5.37          5.98        11.97 o
  -1   2  18         15.06         27.49        11.50 o
   0   2  18          0.11          4.07         8.73 o
   1   2  18         69.99         73.37        17.04 o
  -3   3  18          0.32          1.71        14.13 o
  -2   3  18         81.01         83.55        25.13 o
  -1   3  18         12.57         22.03        13.30 o
   0   3  18         73.02         59.24        15.36 o
   1   3  18         24.88         33.22        12.73 o
  -2   4  18          2.39          8.72        16.68 o
  -1   4  18          0.65          9.76        13.93 o
   0   4  18         14.85         13.47         9.72 o
   1   4  18         27.77         32.94        12.78 o
  -2   5  18         11.96          7.69        13.90 o
  -1   5  18         20.84         15.52        15.26 o
   0   5  18          7.25          1.19        16.15 o
  -1   0  19         75.97         80.67        23.31 o
  -2   1  19          7.34         16.32        13.44 o
  -1   1  19         29.11         40.00        12.42 o
   0   1  19          0.04         10.97        10.50 o
  -2   2  19         19.08         20.64        13.78 o
  -1   2  19         19.35         43.50        15.93 o
   0   2  19          5.94         16.34        10.83 o
  -1   3  19         15.52         28.38        15.49 o
                                                
